# Supplementary material for: Association between self-reported napping and risk of cardiovascular disease and all-cause mortality: A meta-analysis of cohort studies
Source: PLoS One. 2024 Oct 16;19(10):e0311266. doi: 10.1371/journal.pone.0311266 (PMC11482734; doi:10.1371/journal.pone.0311266)
Supplement: S3 Table — (XLSX) [file pone.0311266.s003.xlsx]

## Sheet: Sheet1
NO.	Autor	Year	Title	DOI	Data extractors	Date of data extraction
1	Hays, J, C.	1996	Risk of napping: excessive daytime sleepiness and mortality in an older community population	10.1111/j.1532-5415.1996.tb01834.x	Meng Wang, Xin Xiang ,Qiuhuan Jiang	15-May
2	Bursztyn, M	1999	The siesta in the elderly: Risk factor for mortality?	10.1001/archinte.159.14.1582	Meng Wang, Xin Xiang,Qiuhuan Jiang	15-May
3	Bursztyn, M.	2002	The siesta and mortality in the elderly: effect of rest without sleep and daytime sleep duration	10.1093/sleep/25.2.187	Meng Wang, Xin Xiang	15-May
4	Naska, A.	2007	Siesta in healthy adults and coronary mortality in the general population	10.1001/archinte.167.3.296	Meng Wang, Xin Xiang	15-May
5	Stone, K, L.	2009	Self-reported sleep and nap habits and risk of mortality in a large cohort of older women	10.1111/j.1532-5415.2008.02171.x	Meng Wang, Xin Xiang	15-May
6	Tanabe, N.	2010	Daytime napping and mortality, with a special reference to cardiovascular disease: The JACC study	10.1093/ije/dyp327	Meng Wang, Xin Xiang	15-May
7	Stang, A.	2012	Midday naps and the risk of coronary artery disease: Results of the Heinz Nixdorf Recall Study	10.5665/sleep.2248	Meng Wang, Xin Xiang	16-May
8	Leng,Y.	2014	Daytime napping and the risk of all-cause and cause-specific mortality: a 13-year follow-up of a British population	10.1093/aje/kwu036	Meng Wang, Xin Xiang	16-May
9	Wannamethee,S,G.	2016	Self-Reported Sleep Duration, Napping, and Incident Heart Failure: Prospective Associations in the British Regional Heart Study	10.1111/jgs.14255	Meng Wang, Xin Xiang	16-May
10	Zhou,J,M.	2016	Association between Daytime Napping and Chronic Diseases in China	10.5993/ajhb.40.2.3	Meng Wang, Xin Xiang	16-May
11	Wang,C,S.	2017	Correlations between sleep patterns and cardiovascular diseases in a Chinese middle-aged population	10.1080/07420528.2017.1285785	Meng Wang, Xin Xiang	16-May
12	Xiao,Q.	2017	Prediagnosis Sleep Duration, Napping, and Mortality Among Colorectal Cancer Survivors in a Large US Cohort	10.1093/sleep/zsx010	Zhengyan Zhao, LinlinHou,Qiuhuan Jiang	15-May
13	Häusler,N.	2019	Association of napping with incident cardiovascular events in a prospective cohort study	10.1136/heartjnl-2019-314999	Zhengyan Zhao, LinlinHou	15-May
14	Yan,B.	2019	Association of daytime napping with incident cardiovascular disease in a community-based population	10.1016/j.sleep.2019.02.014	Zhengyan Zhao, LinlinHou	15-May
15	Wang,L.	2022	Associations of Daytime Napping with Incident Cardiovascular Diseases and Hypertension in Chinese Adults: A Nationwide Cohort Study	10.3967/bes2022.004	Zhengyan Zhao, LinlinHou,	15-May
16	Wang,Z,Y.	2022	Association of Sleep Duration, Napping, and Sleep Patterns With Risk of Cardiovascular Diseases: A Nationwide Twin Study	10.1161/jaha.122.025969	Zhengyan Zhao, LinlinHou	15-May
17	Chen,A.	2023	Association of night-time sleep duration and daytime napping with all-cause and cause-specific mortality in older British men: Findings from the British Regional Heart Study	10.1016/j.sleep.2023.06.020	Zhengyan Zhao, LinlinHou	15-May
18	Diao,T,Y.	2023	Bedtime, sleep pattern, and incident cardiovascular disease in middle-aged and older Chinese adults: The dongfeng-tongji cohort study	10.1016/j.sleep.2023.08.002	Zhengyan Zhao, LinlinHou,Qiuhuan Jiang	16-May
19	Ke,W.	2023	Midday Napping, Nighttime Sleep, and Mortality: Prospective Cohort Evidence in China	10.3967/bes2023.073	Zhengyan Zhao, LinlinHou	16-May
20	Wang,L.	2023	Association of Midday Napping with All-Cause Mortality in Chinese Adults: A 8-Year Nationwide Cohort Study	10.1080/08964289.2022.2061411	Zhengyan Zhao, LinlinHou	16-May
21	Zhang,Y,T.	2024	Association of daytime napping and nighttime sleep with all-cause mortality: A prospective cohort study of China Health and Retirement Longitudinal Study	10.1016/j.sleep.2023.11.018	Zhengyan Zhao, LinlinHou,Qiuhuan Jiang	16-May
