# Supplementary material for: Association between self-reported napping and risk of cardiovascular disease and all-cause mortality: A meta-analysis of cohort studies
Source: PLoS One. 2024 Oct 16;19(10):e0311266. doi: 10.1371/journal.pone.0311266 (PMC11482734; doi:10.1371/journal.pone.0311266)
Supplement: S4 Table — (XLSX) [file pone.0311266.s004.xlsx]

## Sheet: 1946 studies
NO.	Autor	Year	Title	DOI	Reasons for exclusion
1		(2000).	"Excessive daytime sleepiness: How ominous?"		Irrelevant titles and abstracts
2		(2007).	"I recently heard about a study that showed napping can help reduce your risk of death from heart disease. What are the benefits of napping and what is the connection between sleep and heart health?"		Irrelevant titles and abstracts
3		(2010).	"Abstracts of the 20th Congress of the European Sleep Research Society."		Irrelevant titles and abstracts
4		(2017).	Interventions for the Treatment of Obstructive Sleep Apnea in Adults: Recommendations. Ottawa (ON), Canadian Agency		Irrelevant titles and abstracts
5		(2017).	Canadian Agency for Drugs and Technologies in Health.		Irrelevant titles and abstracts
6		(2017).	"Sleep DownUnder 2017, 29th ASM of Australasian Sleep Association and the Australasian Sleep Technologists Association."		Irrelevant titles and abstracts
7		(2019).	"American College of Epidemiology Annual Meeting."	10.1016/j.annepidem.2019.06.005	Irrelevant titles and abstracts
8	Abad, V. C. and C. Guilleminault	(2006).	"Pharmacological management of sleep apnoea."	10.1517/14656566.7.1.11	Irrelevant titles and abstracts
9	Abdalla, M., J. Goldsmith, P. Muntner, K. M. Diaz, K. Reynolds, J. E. Schwartz and D. Shimbo	(2016).	"Is Isolated Nocturnal Hypertension A Reproducible Phenotype?"	10.1093/ajh/hpv058	Irrelevant titles and abstracts
10	Abderahim, G., W. Trzepizur, C. Arnaud, R. Andriantsitohaina, M. C. Martinez, C. Ribuot and F. Gagnadoux	(2012).	"Circulating microparticle levels and vascular function in a mouse model of combined intermittent hypoxia and high-fat diet."		Irrelevant titles and abstracts
11	Aboussouan, L. S., J. A. Golish and B. G. Wood	(1994).	"Obstructive sleep apnea: Warding off the sometimes dire consequences."	10.1080/00325481.1994.11945896	Irrelevant titles and abstracts
12	Aboussouan, L. S., J. A. Golish and B. G. Wood	(1994).	"OBSTRUCTIVE SLEEP-APNEA - WARDING OFF THE SOMETIMES DIRE CONSEQUENCES."	10.1080/00325481.1994.11945896	Irrelevant titles and abstracts
13	Abu Dabrh, A. M., B. Firwana, C. T. Cowl, L. W. Steinkraus, L. J. Prokop and M. H. Murad	(2014).	"Health assessment of commercial drivers: a meta-narrative systematic review."	10.1136/bmjopen-2013-003434	Irrelevant titles and abstracts
14	Actrn	(2015).	"Assisting post-menopausal women towards healthy aging - can resveratrol enhance mood, physical function and cerebrovascular function and counteract cognitive decline?"		Irrelevant titles and abstracts
15	Actrn	(2019).	"The effect of treatment of obstructive sleep apnoea on the development of gestational diabetes in pregnancy (POSA)."		Irrelevant titles and abstracts
16	Afsar, B.	(2013).	"The relationship between self-reported nocturnal sleep duration, daytime sleepiness and 24-h urinary albumin and protein excretion in patients with newly diagnosed type 2 diabetes."	10.1016/j.pcd.2013.01.002	Irrelevant titles and abstracts
17	Afsar, B. and R. Elsurer	(2013).	"The Relationship Between Sleep Quality and Daytime Sleepiness and Various Anthropometric Parameters in Stable Patients Undergoing Hemodialysis."	10.1053/j.jrn.2012.06.006	Irrelevant titles and abstracts
18	Agaltsov, M. V. and L. S. Korostovtseva	(2021).	"Obstructive sleep apnea and cardiovascular comorbidity: modern discordance in assessing the effectiveness of CPAP-therapy against the pathogenetic mechanisms and cardiovascular diseases."	10.18093/0869-0189-2021-31-6-799-807	Irrelevant titles and abstracts
19	Ahmad, Z., Y. W. Moustafa, J. W. Stiller, M. A. Pavlovich, U. K. Raheja, C. Gragnoli, S. Snitker, S. Nazem, A. Dagdag, B. Fang, D. Fuchs, C. A. Lowry and T. T. Postolache	(2017).	"Sleep onset insomnia, daytime sleepiness and sleep duration in relationship to <i>Toxoplasma gondii</i> IgG seropositivity and serointensity."	10.1515/pterid-2017-0010	Irrelevant titles and abstracts
20	Aielo, A., R. Santos, S. Giatti, B. Parise, W. Silva, L. Cunha, S. Souza, N. Lapi-Ferreira, P. Lotufo, I. Bensenor and L. Drager	(2024).	"Characteristics of long and short sleepers that may be relevant to the cardiovascular risk: insights from the ELSA-Brasil study."	10.1016/j.sleep.2023.11.287	Irrelevant titles and abstracts
21	Aielo, A., R. Santos, W. Silva, S. Giatti, L. Cunha, S. Souza, B. Parise, P. Lotufo, I. Bensenor and L. Drager	(2019).	"Obstructive sleep apnea, short sleep duration and drug adherence in patients with hypertension: the ELSA-Brasil study."	10.1016/j.sleep.2019.11.015	Irrelevant titles and abstracts
22	Aielo, A. N., R. B. Santos, S. Giatti, W. Silva, S. P. Souza, L. Cunha, I. M. Bensenor, P. Lotufo and L. F. Drager	(2020).	"Obstructive sleep apnea, short sleep duration and drug adherence in patients with hypertension: The ELSA-Brasil study."		Irrelevant titles and abstracts
23	Aielo, A. N., R. B. Santos, S. Giatti, W. A. Silva, B. K. Parise, L. F. Cunha, S. P. Souza, P. A. Lotufo, I. M. Bensenor and L. F. Drager	(2023).	"Excessive daytime sleepiness, but not sleep apnea, sleep duration or insomnia, was associated with poor adherence to anti-hypertensive treatment: The ELSA-Brasil study."	10.1016/j.sleep.2023.02.025	Irrelevant titles and abstracts
24	Aiyer, I., L. Shaik, A. Sheta and S. Surani	(2022).	"Review of Application of Machine Learning as a Screening Tool for Diagnosis of Obstructive Sleep Apnea."	10.3390/medicina58111574	Irrelevant titles and abstracts
25	Akashiba, T., H. Minemura, H. Yamamoto, N. Kosaka, O. Saito and T. Horie	(1999).	"Nasal continuous positive airway pressure changes blood pressure "non-dippers" to "dippers" in patients with obstructive sleep apnea."	10.1093/sleep/22.7.849	Irrelevant titles and abstracts
26	Akbaraly, T. N., I. Jaussent, A. Besset, M. Bertrand, P. Barberger-Gateau, K. Ritchie, J. E. Ferrie, M. Kivimaki and Y. Dauvilliers	(2015).	"Sleep Complaints and Metabolic Syndrome in an Elderly Population: The Three-City Study."	10.1016/j.jagp.2014.10.001	Irrelevant titles and abstracts
27	Akintunde, A. A.	(2013).	"Snoring and risk for obstructive sleep apnea among nigerians with heart failure: Prevalence and clinical correlates."	10.4103/1995-705x.107115	Irrelevant titles and abstracts
28	Akiyama, S., A. Yamada, Y. Komaki, F. Komaki, D. Micic and A. Sakuraba	(2020).	"EFFICACY AND SAFETY OF MONOCLONAL ANTIBODIES AGAINST CLOSTRIDIOIDES DIFFICILE TOXINS FOR PREVENTION OF RECURRENT CLOSTRIDIOIDES DIFFICILE INFECTION; A SYSTEMATIC REVIEW AND META-ANALYSIS."	10.1016/S0016-5085(20)32032-1	Irrelevant titles and abstracts
29	Akiyama, S., A. Yamada, Y. Komaki, F. Komaki, D. Micic and A. Sakuraba	(2021).	"Efficacy and Safety of Monoclonal Antibodies against Clostridioides difficile Toxins for Prevention of Recurrent Clostridioides difficile Infection: A Systematic Review and Meta-Analysis."	10.1097/MCG.0000000000001330	Irrelevant titles and abstracts
30	Akor, A. A., J. O. Ogedengbe, B. Chori and A. Odili	(2022).	"A Survey of the Prevalence and Anthropometric Correlates of the Risk for Obstructive Sleep Apnoea in Abuja, Nigeria."		Irrelevant titles and abstracts
31	Al Lawati, N. M., S. R. Patel and N. T. Ayas	(2009).	"Epidemiology, Risk Factors, and Consequences of Obstructive Sleep Apnea and Short Sleep Duration."	10.1016/j.pcad.2008.08.001	Irrelevant titles and abstracts
32	Al Otair, H., M. M. Sharif and A. BaHammam	(2009).	"Assessment of sleep pattern, energy expenditure and circadian pattern of body temperature for patients with acute coronary syndrome using the ArmBand: A preliminary report."		Irrelevant titles and abstracts
33	Alam, A. and K. N. R. Chengappa	(2011).	"Obstructive sleep apnoea and schizophrenia: A primer for psychiatrists."	10.1111/j.1601-5215.2011.00589.x	Irrelevant titles and abstracts
34	Albert, B. B., M. de Bock, J. G. B. Derraik, C. M. Brennan, J. B. Biggs, P. L. Hofman and W. S. Cutfield	(2016).	"Non-Dipping and Cardiometabolic Profile: A Study on Normotensive Overweight Middle-Aged Men."	10.1016/j.hlc.2016.04.012	Irrelevant titles and abstracts
35	AlDabal, L. and A. S. BaHammam	(2010).	"Cheyne-Stokes Respiration in Patients with Heart Failure."	10.1007/s00408-009-9200-4	Irrelevant titles and abstracts
36	Alenina, N., D. Kikic, M. Todiras, V. Mosienko, F. Qadri, R. Plehm, P. Boyé, L. Vilianovitch, R. Sohr, K. Tenner, H. Hörtnagl and M. Bader	(2009).	"Growth retardation and altered autonomic control in mice lacking brain serotonin."	10.1073/pnas.0810793106	Irrelevant titles and abstracts
37	Algarin, C., S. Reyes, R. Burrows, B. Lozoff, P. Peirano and S. Gahagan	(2018).	"Sleep/wake cycle patterns in adolescence relate to alterations in cardiovascular and metabolic health in early adulthood."	10.1111/jsr.12751	Irrelevant titles and abstracts
38	Ali, E., A. Shaikh, F. Yasmin, F. Sughra, A. Sheikh, R. Owais, H. Raheel, H. U. Virk and J. A. Mustapha	(2023).	"Incidence of adverse cardiovascular events in patients with insomnia: A systematic review and meta-analysis of real-world data."	10.1371/journal.pone.0291859	Irrelevant titles and abstracts
39	Allareddy, V., R. Nalliah, M. Kyeong Lee, S. Rampa and V. Allareddy	(2013).	"Obstructive sleep apnea and related outcomes in patients presenting to hospitals through the ED."	10.1097/01.ccm.0000439491.60527.ea	Irrelevant titles and abstracts
40	Almansouri, Y., A. Alsuwatt, M. Alzahrani, M. S. Alsuwat, Sr., R. Alamrai, W. S. Alsuwat, B. H. Almansouri and A. F. A. Bahis	(2023).	"Excessive Daytime Sleepiness in Patients With Hypertension: A Systematic Review."	10.7759/cureus.50716	Irrelevant titles and abstracts
41	Alonderis, A., N. Raskauskiene, V. Gelziniene, N. Mickuviene and J. Brozaitiene	(2017).	"The association of sleep disordered breathing with left ventricular remodeling in CAD patients: a cross-sectional study."	10.1186/s12872-017-0684-1	Irrelevant titles and abstracts
42	AlQatari, A. A., J. A. Alturki, K. A. Abdulali, D. A. Alhumud, M. A. Alibrahim, Y. A. Alarab, A. M. Salem, T. Yar, Y. D. Alqurashi, A. A. Alsunni and S. Al Humoud	(2020).	"Changes in Heart Rate Variability and Baroreflex Sensitivity During Daytime Naps."	10.2147/nss.S270191	Irrelevant titles and abstracts
43	Alraiyes, A., M. Awili and S. Thammasitboon	(2012).	"Supine dependent cheyne-stokes respiration in a heart failure patient."		Irrelevant titles and abstracts
44	Alrajeh, M., M. Arafah, F. Al-Ibrahim and A. BaHammam	(2009).	"Prevalence of symptoms and risk of sleep apnea in a sample of middle-aged Saudi females using the berlin questionnaire."		Irrelevant titles and abstracts
45	Alves, E. D., C. Ackel-D'Elia, G. P. Luz, T. C. A. Cunha, G. Carneiro, S. Tufik, L. R. A. Bittencourt and M. T. de Mello	(2013).	"Does physical exercise reduce excessive daytime sleepiness by improving inflammatory profiles in obstructive sleep apnea patients?"	10.1007/s11325-012-0729-8	Irrelevant titles and abstracts
46	Alzoubaidi, M. and B. Mokhlesi	(2016).	"Obstructive sleep apnea during rapid eye movement sleep: clinical relevance and therapeutic implications."	10.1097/mcp.0000000000000319	Irrelevant titles and abstracts
47	Amini, M., F. Roohafza, F. Nazemian, N. Morovatdar and A. Hatefi Olaee	(2018).	"Risk of obstructive sleep apnea and hemodialysis efficacy."	10.15171/jnp.2018.41	Irrelevant titles and abstracts
48	Amodeo, C., G. G. Guimaraes, J. C. Picotti, C. C. dos Santos, K. Fonseca, R. F. Matins, A. C. Cordeiro and A. Sousa	(2014).	"Morning blood pressure surge is associated with death in hypertensive patients."	10.1097/mbp.0000000000000051	Irrelevant titles and abstracts
49	Amofah, H. A., A. Brostrom, B. Fridlund, B. Bjorvatn, R. Haaverstad, K. O. Hufthammer, K. K. J. Kuiper, A. H. Ranhoff and T. M. Norekval	(2016).	"Gender differences regarding in-hospital sleepwake pattern in octogenarians during the early postoperative phase after aortic valve therapy."	10.1177/1474515116634263	Irrelevant titles and abstracts
50	Amofah, H. A., A. Broström, B. Fridlund, B. Bjorvatn, R. Haaverstad, K. O. Hufthammer, K. K. J. Kuiper, A. H. Ranhoff and T. M. Norekvål	(2016).	"Sleep in octogenarians during the postoperative phase after transcatheter or surgical aortic valve replacement."	10.1177/1474515115620992	Irrelevant titles and abstracts
51	An, R. and H. Yu	(2018).	"Impact of ambient fine particulate matter air pollution on health behaviors: a longitudinal study of university students in Beijing, China."	10.1016/j.puhe.2018.02.007	Irrelevant titles and abstracts
52	Ancoliisrael, S., D. F. Kripke, M. R. Klauber, W. J. Mason, R. Fell and O. Kaplan	(1991).	"SLEEP-DISORDERED BREATHING IN COMMUNITY-DWELLING ELDERLY."	10.1093/sleep/14.6.486	Irrelevant titles and abstracts
53	Andersen, A., P. G. Jorgensen, F. K. Knop and T. Vilsboll	(2020).	"Hypoglycaemia and cardiac arrhythmias in diabetes."	10.1177/2042018820911803	Irrelevant titles and abstracts
54	Andrade, F. M. and R. P. Pedrosa	(2016).	"The role of physical exercise in obstructive sleep apnea."	10.1590/S1806-37562016000000156	Irrelevant titles and abstracts
55	Andreae, C., A. Stromberg and K. Arestedt	(2013).	"Caring for appetite among patients with chronic heart failure-the extent of appetite and associated factors in outpatient clinic settings."	10.1177/1474515113477019	Irrelevant titles and abstracts
56	Andreae, C., A. Stromberg and K. Arestedt	(2014).	"Factors associated with appetite among patients with symptomatic heart failure."	10.1177/1474515114521363	Irrelevant titles and abstracts
57	Andreas, S.	(2000).	"Central sleep apnea and chronic heart failure."		Irrelevant titles and abstracts
58	Andreas, S. and H. Kreuzer	(1998).	"Cheyne-Stokes respiration in patients with congestive heart failure."	10.1007/s003920050149	Irrelevant titles and abstracts
59	Andrechuk, C. R. and M. F. Ceolim	(2016).	"Sleep quality and adverse outcomes for patients with acute myocardial infarction."	10.1111/jocn.13051	Irrelevant titles and abstracts
60	Andreu, M. M. and M. N. Castresana	(2023).	"Diagnostic protocol for excessive daytime sleepiness."	10.1016/j.med.2023.02.017	Irrelevant titles and abstracts
61	Angiolillo, D. J., C. Datto, S. Raines and N. D. Yeomans	(2014).	"Impact of concomitant low-dose aspirin on the safety and tolerability of naproxen and esomeprazole magnesium delayed-release tablets in patients requiring chronic nonsteroidal anti-inflammatory drug therapy: an analysis from 5 Phase III studies."	10.1007/s11239-013-1035-4	Irrelevant titles and abstracts
62	Antikainen, R. L., P. Jousilahti and J. Tuomilehto	(1999).	"Trends in the prevalence of isolated systolic hypertension in the middle-aged population in 1972-1992."	10.1038/sj.jhh.1000859	Irrelevant titles and abstracts
63	Aoki, H., S. Ono, N. Inamura, F. Kayatani and M. Horie	(2016).	"A novel ryanodine receptor 2 gene mutation in a case with short coupled variant of torsade de pointes."		Irrelevant titles and abstracts
64	Arafa, A., E. S. Eshak, K. Shirai, I. Muraki, A. Tamakoshi, H. Iso and J. S. Grp	(2023).	"Daytime napping and risk of liver cancer: A large population-based prospective cohort study."	10.1016/j.aohep.2022.100877	Irrelevant titles and abstracts
65	Araujo, S. H., V. De Bruin, E. Daher, G. Silva, G. H. Almeida and P. De Bruin	(2010).	"Depression and sleep disorders among 400 patients on chronic hemodialysis."		Irrelevant titles and abstracts
66	Arens, R. and H. Muzumdar	(2010).	"Sleep, sleep disordered breathing, and nocturnal hypoventilation in children with neuromuscular diseases."	10.1016/j.prrv.2009.10.003	Irrelevant titles and abstracts
67	Arfoosh, R. and J. A. Rowley	(2008).	"Continuous positive airway pressure for obstructive sleep apnea: An update."		Irrelevant titles and abstracts
68	Aribisala, B. S., M. D. C. Valdés Hernández, J. A. Okely, S. R. Cox, L. Ballerini, D. A. Dickie, S. J. Wiseman, R. L. Riha, S. Muñoz Maniega, R. Radakovic, A. Taylor, A. Pattie, J. Corley, P. Redmond, M. E. Bastin, I. Deary and J. M. Wardlaw	(2023).	"Sleep quality, perivascular spaces and brain health markers in ageing - A longitudinal study in the Lothian Birth Cohort 1936."	10.1016/j.sleep.2023.03.016	Irrelevant titles and abstracts
69	Arnulf, I. and J. P. Derenne	(1999).	"Sleep apnea syndrome."	10.4267/10608/1437	Irrelevant titles and abstracts
70	Arnulf, I., P. Homeyer, L. Garma, W. A. Whitelaw and J. P. Derenne	(1997).	"Modafinil in obstructive sleep apnea-hypopnea syndrome: A pilot study in 6 patients."		Irrelevant titles and abstracts
71	Arya, A., R. Meena, N. K. Sethy, M. Das, M. Sharma and K. Bhargava	(2015).	"NAP (davunetide) protects primary hippocampus culture by modulating expression profile of antioxidant genes during limiting oxygen conditions."	10.3109/10715762.2015.1011153	Irrelevant titles and abstracts
72	Arzt, M., K. Heider, C. Lerzer, L. Kolb, F. Gfüllner and M. Malfertheiner	(2017).	"Effects of adaptive servoventilation on sleep quality in treatment emergent and central sleep apnea in heart failure patients with preserved ejection fraction."	10.1055/s-0037-1600152	Irrelevant titles and abstracts
73	Arzt, M., T. Young, L. Finn, J. B. Skatrud, C. M. Ryan, G. E. Newton, S. Mak, J. D. Parker, J. S. Floras and T. D. Bradley	(2006).	"Sleepiness and sleep in patients with both systolic heart failure and obstructive sleep apnea."	10.1001/archinte.166.16.1716	Irrelevant titles and abstracts
74	Arzt, M., T. Young, P. E. Peppard, L. Finn, C. M. Ryan, M. Bayley and T. D. Bradley	(2010).	"Dissociation of Obstructive Sleep Apnea From Hypersomnolence and Obesity in Patients With Stroke."	10.1161/strokeaha.109.566463	Irrelevant titles and abstracts
75	Asanoi, H., D. Harada, Y. Oda, H. Ueno, J. Takagawa, H. Ishise, Y. Goso, S. Joho and H. Inoue	(2017).	"Independent prognostic importance of respiratory instability and sympathetic nerve activity in patients with chronic heart failure."	10.1016/j.jjcc.2017.02.011	Irrelevant titles and abstracts
76	Asarcikli, L. D., M. Erat, S. A¸ikel, C. B. Dicle, M. Yüceege, T. H. Efe, M. Bilgin, A. Akyel, M. Doʇan, H. Firat and E. Yeter	(2014).	"Neutrophil to lymphocyte ratio is associated with severe obstructive sleep apnea syndrome and increased inflammation."		Irrelevant titles and abstracts
77	Asarcikli, L. D., M. Erat, S. Acikel, C. B. Dicle, M. Yuceege, T. H. Efe, M. Bilgin, A. Akyel, M. Dogan, H. Firat and E. Yeter	(2015).	"Neutrophil to lymphocyte ratio is associated with severe obstructive sleep apnea syndrome and increased inflammation."		Irrelevant titles and abstracts
78	Aslan, S., N. Erbil and F. I. Tezer	(2019).	"Heart Rate Variability During Nocturnal Sleep and Daytime Naps in Patients With Narcolepsy Type 1 and Type 2."	10.1097/wnp.0000000000000544	Irrelevant titles and abstracts
79	Asplund, R.	(1994).	"Sleep and cardiac diseases amongst elderly people."		Irrelevant titles and abstracts
80	Asplund, R.	(2005).	"Nocturia in relation to sleep, health, and medical treatment in the elderly."	10.1111/j.1464-410X.2005.05653.x	Irrelevant titles and abstracts
81	Atapattu, N., L. Dissanayaka and S. Arulmoli	(2015).	"A case of rapid onset obesity, hypoventilation, hypothalamic dysregulation and neuroendocrine tumours-rohhadnet syndrome."	10.1159/000437032	Irrelevant titles and abstracts
82	Au, C. T., N. T. K. Yuen, I. Narang, K. C. C. Chan and A. M. Li	(2024).	"Association between Sleep Apnoea-Specific Hypoxic Burden and blood pressure in children with OSA."	10.1016/j.sleep.2023.11.729	Irrelevant titles and abstracts
83	Aung, A. T., C. Y. Koo, Z. Chen, W. Kristanto, H. W. Sim, W. W. Tam, C. F. Gochuico, K. Tan, G. S. Kang, S. Vitaly, P. Ong, P. Kojodjojo, A. M. Richards, H. C. Tan, T. Kofidis and C. H. Lee	(2019).	"Obstructive sleep apnea and diabetes independently increase risk of cardiovascular events after coronary artery bypass grafting."	10.1161/circ.140.suppl_1.11242	Irrelevant titles and abstracts
84	Aurora, R. N. and N. M. Punjabi	(2019).	"Obstructive Sleep Apnea, Sleepiness, and Glycemic Control in Type 2 Diabetes."	10.5664/jcsm.7768	Irrelevant titles and abstracts
85	Aurora, R. N., N. Putcha, R. Swartz and N. M. Punjabi	(2016).	"Agreement between Results of Home Sleep Testing for Obstructive Sleep Apnea with and Without a Sleep Specialist."	10.1016/j.amjmed.2016.02.015	Irrelevant titles and abstracts
86	Aurora, R. N., R. S. Zak, A. Karippot, C. I. Lamm, T. I. Morgenthaler, S. H. Auerbach, S. R. Bista, K. R. Casey, S. Chowdhuri, D. A. Kristo and K. Ramar	(2011).	"Practice Parameters for the Respiratory Indications for Polysomnography in Children."	10.1093/sleep/34.3.379	Irrelevant titles and abstracts
87	Ayala, D. E., A. Moyá, J. J. Crespo, C. Castiñeira, M. Domínguez-Sardiña, S. Gomara, E. Sineiro, A. Mojón, M. J. Fontao, R. C. Hermida and I. Hygia Project	(2013).	"Circadian Pattern of Ambulatory Blood Pressure in Hypertensive Patients With and Without Type 2 Diabetes."	10.3109/07420528.2012.701489	Irrelevant titles and abstracts
88	Backer, C. L., C. Mavroudis, E. A. Zias, Z. Amin and T. J. Weigel	(1998).	"Repair of coarctation with resection and extended end-to-end anastomosis."	10.1016/s0003-4975(98)00671-7	Irrelevant titles and abstracts
89	Backhaus, W., H. Braass, C. Gerloff and F. C. Hummel	(2018).	"Can daytime napping assist the process of skills acquisition after stroke?"	10.3389/fneur.2018.01002	Irrelevant titles and abstracts
90	Badoual, T., M. P. d'Ortho, P. Le Corvoisier, M. Bourraindeloup, C. Philippe and L. Hittinger	(2005).	"Sleep apnoea syndrome and cardiac failure."		Irrelevant titles and abstracts
91	Bae, J., Y. H. Lee, E. S. Kang, B. S. Cha and B. W. Lee	(2020).	"Proteinuria Is Associated with Carotid Artery Atherosclerosis in Non-Albuminuric Type 2 Diabetes: A Cross-Sectional Study."	10.3390/jcm9010136	Irrelevant titles and abstracts
92	Baglyas, S., L. Valkó, D. Donka, G. Fodor, E. Hansági, I. Méhész, J. Gál and A. Lorx	(2023).	"Prevalence of suspected obesity hypoventilation syndrome in Hungarian Intensive Care Units during the COVID-19 pandemic."	10.1111/crj.13667	Irrelevant titles and abstracts
93	Baguet, J. P., P. Sosner, P. Delsart, S. Jost, R. Tamisier and J. L. Pepin	(2015).	"Continuous positive airway pressure is efficient to decrease blood pressure in patients with resistant hypertension. Results from the rhoosas study."	10.1097/01.hjh.0000467653.00544.5f	Irrelevant titles and abstracts
94	BaHammam, A. S., A. F. Alghannam, K. S. Aljaloud, G. S. Aljuraiban, M. A. AlMarzooqi, A. M. Dobia, S. A. Alothman, O. Aljuhani and R. A. Alfawaz	(2021).	"Joint consensus statement of the Saudi Public Health Authority on the recommended amount of physical activity, sedentary behavior, and sleep duration for healthy Saudis: Background, methodology, and discussion."	10.4103/atm.atm_32_21	Irrelevant titles and abstracts
95	Bahijri, S., A. Borai, G. Ajabnoor, A. Abdul Khaliq, I. AlQassas, D. Al-Shehri and G. Chrousos	(2013).	"Relative Metabolic Stability, but Disrupted Circadian Cortisol Secretion during the Fasting Month of Ramadan."	10.1371/journal.pone.0060917	Irrelevant titles and abstracts
96	Bai, Y. S., X. L. Li, K. Wang, S. Chen, S. H. Wang, Z. W. Chen, X. L. Wu, W. S. Fu, S. Wei, J. Yuan, P. Yao, X. P. Miao, X. M. Zhang, M. A. He, H. D. Yang, T. C. Wu and H. Guo	(2016).	"Association of shift-work, daytime napping, and nighttime sleep with cancer incidence and cancer-caused mortality in Dongfeng-tongji cohort study."	10.1080/07853890.2016.1217037	Irrelevant titles and abstracts
97	Baillieul, S., N. M. Shah, R. Dharmasena, S. Schiza, D. Testelmans and A. Pataka	(2022).	"CPAP for secondary cardiovascular prevention in obstructive sleep apnoea patients: not only one moon, but many stars."	10.1183/20734735.0148-2022	Irrelevant titles and abstracts
98	Baker, T. L.	(1985).	"Introduction to sleep and sleep disorders."	10.1016/S0025-7125(16)30979-8	Irrelevant titles and abstracts
99	Bakken, L. N., K. A. Lee, H. S. Kim, A. Finset and A. Lerdal	(2011).	"Sleep-wake patterns during the acute phase after first-ever stroke."		Irrelevant titles and abstracts
100	Bakken, L. N. and A. Lerdal	(2010).	"Daytime sleep in relation to clinical variables and sleep during night in stroke patients in the acute phase."	10.1111/j.1365-2869.2010.00868.x	Irrelevant titles and abstracts
101	Balachandran, D. (2011). Sleep and the Immune System: Implications for Health and Mortality.				Irrelevant titles and abstracts
102	Balcan, B., E. Thunström, P. J. Strollo and Y. Peker	(2019).	"Continuous Positive Airway Pressure Treatment and Depression in Adults with Coronary Artery Disease and Nonsleepy Obstructive Sleep Apnea A Secondary Analysis of the RICCADSA Trial."	10.1513/AnnalsATS.201803-174OC	Irrelevant titles and abstracts
103	Balcan, B., E. Thunström, P. J. Strollo and Y. Peker	(2019).	"Determinants of depressive mood in coronary artery disease patients with obstructive sleep apnea and response to continuous positive airway pressure treatment in non-sleepy and sleepy phenotypes in the RICCADSA cohort."	10.1111/jsr.12818	Irrelevant titles and abstracts
104	Ballard, R. D.	(2005).	"Sleep and medical disorders."	10.1016/j.pop.2005.03.002	Irrelevant titles and abstracts
105	Banach, M., M. Rakowicz, J. Antczak, R. Rola, G. Witkowski and E. Waliniowska	(2009).	"Cardiac, respiratory and sleep disorders in patients with myotonic dystrophy."		Irrelevant titles and abstracts
106	Bangalore, S., S. Sawhney and F. H. Messerli	(2007).	"Siesta, all-cause mortality, and cardiovascular mortality: is there a "siesta" at adjudicating cardiovascular mortality?"	10.1001/archinte.167.19.2143-a	Irrelevant titles and abstracts
107	Bangalore, S., S. Sawhney and F. H. Messerli	(2007).	"Siesta, all-cause mortality, and cardiovascular mortality: Is there a "siesta" at adjudicating cardiovascular mortality? [1]."	10.1001/archinte.167.19.2143-a	Irrelevant titles and abstracts
108	Barbé, F., J. Durán-Cantolla, F. Capote, M. de la Peña, E. Chiner, J. F. Masa, M. Gonzalez, J. M. Marín, F. Garcia-Rio, J. D. de Atauri, J. Terán, M. Mayos, C. Monasterio, F. del Campo, S. Gomez, M. Sanchez de la Torre, M. Martinez, J. M. Montserrat, S. Spanish and G. Breathing	(2010).	"Long-term Effect of Continuous Positive Airway Pressure in Hypertensive Patients with Sleep Apnea."	10.1164/rccm.200901-0050OC	Irrelevant titles and abstracts
109	Barbé, F., J. Durán-Cantolla, M. Sánchez-de-la-Torre, M. Martínez-Alonso, C. Carmona, A. Barceló, E. Chiner, J. F. Masa, M. Gonzalez, J. M. Marín and et al.	(2012).	"Effect of continuous positive airway pressure on the incidence of hypertension and cardiovascular events in nonsleepy patients with obstructive sleep apnea: a randomized controlled trial."	10.1001/jama.2012.4366	Irrelevant titles and abstracts
110	Barbé, F., J. Durán-Cantolla, M. Sánchez-de-la-Torre, M. Martinez-Alonso, C. Carmona, A. Barceló, E. Chiner, J. F. Masa, M. Gonzalez, J. M. Marín, F. Garcia-Rio, J. D. de Atauri, J. Terán, M. Mayos, M. de la Peña, C. Monasterio, F. del Campo, J. M. Montserrat and N. Spanish Sleep Breathing	(2012).	"Effect of Continuous Positive Airway Pressure on the Incidence of Hypertension and Cardiovascular Events in Nonsleepy Patients With Obstructive Sleep Apnea A Randomized Controlled Trial."	10.1001/jama.2012.4366	Irrelevant titles and abstracts
111	Barbé, F., J. Durán-Cantolla, M. Sánchez-De-La-Torre, M. Martínez-Alonso, C. Carmona, A. Barceló, E. Chiner, J. F. Masa, M. Gonzalez, J. M. Marín, F. Garcia-Rio, J. Diaz De Atauri, J. Terán, M. Mayos, M. De La Peña, C. Monasterio, F. Del Campo and J. M. Montserrat	(2012).	"Effect of continuous positive airway pressure on the incidence of hypertension and cardiovascular events in nonsleepy patients with obstructive sleep apnea: A randomized controlled trial."	10.1001/jama.2012.4366	Irrelevant titles and abstracts
112	Barbé, F., J. Durán-Cantolla, M. Sánchez-de-la-Torre, M. Martínez-Alonso, C. Carmona, A. Barceló, E. Chiner, J. F. Masa, M. Gonzalez, J. M. Marín, F. Garcia-Rio, J. Diaz de Atauri, J. Terán, M. Mayos, M. de la Peña, C. Monasterio, F. del Campo and J. M. Montserrat	(2012).	"Effect of continuous positive airway pressure on the incidence of hypertension and cardiovascular events in nonsleepy patients with obstructive sleep apnea: a randomized controlled trial."	10.1001/jama.2012.4366	Irrelevant titles and abstracts
113	Barbería-Latasa, M., M. A. Martínez-González, C. de la Fuente-Arrillaga, M. Bes-Rastrollo, S. Carlos and A. Gea	(2023).	"Predictors of total mortality and their differential association on premature or late mortality in the SUN cohort."	10.1016/j.exger.2022.112048	Irrelevant titles and abstracts
114	Barceló, A., J. Piérola, H. López-Escribano, M. de la Peña, J. B. Soriano, A. Alonso-Fernández, A. Ladaria and A. Agusti	(2010).	"Telomere shortening in sleep apnea syndrome."	10.1016/j.rmed.2010.03.025	Irrelevant titles and abstracts
115	Barcena, J. A. and J. C. Fang	(2007).	"Diagnosis and treatment of sleep apnea in heart disease."	10.1007/s11936-007-0045-y	Irrelevant titles and abstracts
116	Barthel, S. W. and M. Strome	(1999).	"Snoring, obstructive sleep apnea, and surgery."	10.1016/s0025-7125(05)70089-4	Irrelevant titles and abstracts
117	Bartolucci, M. L., S. Incerti Parenti, F. Bortolotti, G. Corazza, L. Solidoro, C. Paganelli and G. Alessandri-Bonetti	(2023).	"The Effect of Bite Raise on AHI Values in Adult Patients Affected by OSA: A Systematic Review with Meta-Regression."	10.3390/jcm12113619	Irrelevant titles and abstracts
118	Bartolucci, M. L., S. I. Parenti, F. Bortolotti, G. Corazza, L. Solidoro, C. Paganelli and G. Alessandri-Bonetti	(2023).	"The Effect of Bite Raise on AHI Values in Adult Patients Affected by OSA: A Systematic Review with Meta-Regression."	10.3390/jcm12113619	Irrelevant titles and abstracts
119	Baskett, R. J. F., C. E. MacDougall and D. B. Ross	(1999).	"Is mediastinitis a preventable complication? A 10-year review."	10.1016/s0003-4975(98)01195-3	Irrelevant titles and abstracts
120	Bassetti, C., M. S. Aldrich, R. D. Chervin and D. Quint	(1996).	"Sleep apnea in pat ischemic attack and stroke: A prospective study of 59 patients."	10.1212/wnl.47.5.1167	Irrelevant titles and abstracts
121	Bassetti, C., J. Mathis, M. Gugger, K. O. Lovblad and C. W. Hess	(1996).	"Hypersomnia following paramedian thalamic stroke: A report of 12 patients."	10.1002/ana.410390409	Irrelevant titles and abstracts
122	Bassetti, C. L.	(2005).	"Sleep and stroke."	10.1055/s-2005-867073	Irrelevant titles and abstracts
123	Beatch, G. N. and B. Mangal	(2016).	"Safety and efficacy of vernakalant for the conversion of atrial fibrillation to sinus rhythm; a phase 3b randomized controlled trial."	10.1186/s12872-016-0289-0	Irrelevant titles and abstracts
124	Becker, H., J. H. Peter and P. Von Wichert	(1993).	"Therapy of sleep related breathing disorders. Nasal ventilation against snoring."		Irrelevant titles and abstracts
125	Becker, K., C. Poon, M. Zeidler and T. Wang	(2010).	"An unusual cause of delirium."	10.5664/jcsm.27828	Irrelevant titles and abstracts
126	Becker, K., C. Poon, M. Zeidler and T. S. Wang	(2010).	"An Unusual Cause of Delirium."		Irrelevant titles and abstracts
127	Bekfani, T. and W. T. Abraham	(2016).	"Current and future developments in the field of central sleep apnoea."	10.1093/europace/euv435	Irrelevant titles and abstracts
128	Ben Halima, M., S. Boudiche, K. Sammoud, J. Ben Amar, B. Rekik, N. Larbi, S. Ouali, A. Farhati, H. Aouina, F. Mghaieth and M. S. Mourali	(2020).	"Severe obstructive sleep apnea in Tunisian population with atrial fibrillation: Prevalence and predictive factors."	10.1016/j.acvdsp.2019.09.272	Irrelevant titles and abstracts
129	Ben Halima, M., Z. Jebbari, K. Sammoud, S. Ouali, F. Mghaieth, R. Ben Rejeb, A. Farhati, N. Larbi, S. Boudiche and M. S. Mourali	(2024).	"Prevalence and factors associated with severe obstructive sleep apnea in atrial fibrillation patients."	10.1016/j.acvd.2023.10.183	Irrelevant titles and abstracts
130	Benavente, L., D. Larrosa, C. García-Cabo, P. Vega, A. Pérez, E. Murias, J. Martínez, E. Morales and P. Calleja	(2015).	"Safety and efficacy of mechanical thrombectomy in acute stroke of anticoagulated patients. An only hospital experience."	10.1111/ijs.12479	Irrelevant titles and abstracts
131	Benbadis, S. R.	(1998).	"Daytime sleepiness: when is it normal? When to refer?"		Irrelevant titles and abstracts
132	Ben-Dov, I. Z., J. D. Kark, D. Ben-Ishay, J. Mekler, L. Ben-Arie and M. Bursztyn	(2007).	"Predictors of all-cause mortality in clinical ambulatory monitoring - Unique aspects of blood pressure during sleep."	10.1161/hypertensionaha.107.087262	Irrelevant titles and abstracts
133	Ben-Dov, I. Z., J. D. Kark, D. Ben-Ishay, J. Mekler, L. Ben-Arie and M. Bursztyn	(2007).	"Predictors of all-cause mortality in clinical ambulatory monitoring: Unique aspects of blood pressure during sleep."	10.1161/HYPERTENSIONAHA.107.087262	Irrelevant titles and abstracts
134	Bendszus, M.	(2017).	"SIESTA: Thrombectomy as you like."	10.1007/s00062-017-0560-5	Irrelevant titles and abstracts
135	Benjamin, S. E.	(2020).	"Sleep in Patients with Neurologic Disease."	10.1212/CON.0000000000000887	Irrelevant titles and abstracts
136	Benz, R. L., M. R. Pressman, E. T. Hovick and D. D. Peterson	(2000).	"Potential novel predictors of mortality in end-stage renal disease patients with sleep disorders."		Irrelevant titles and abstracts
137	Berdina, O. N., I. M. Madaeva and V. V. Dolgikh	(2012).	"Clinical-anamnestic characteristics of adolescents with essential hypertension and obstructive sleep-disordered breathing."	10.1093/eurheartj/sur028	Irrelevant titles and abstracts
138	Berghaus, T. M., C. Faul, F. Unterer, W. Von Scheidt and M. Schwaiblmair	(2012).	"Sleep-disordered breathing in acute pulmonary embolism: A dangerous comorbidity?"		Irrelevant titles and abstracts
139	Berry, A., A. R. Yung, M. J. Carr, R. T. Webb, D. M. Ashcroft, J. Firth and R. J. Drake	(2021).	"Prevalence of major cardiovascular disease events among people diagnosed with schizophrenia who have sleep disturbance, sedentary behavior, or muscular weakness."	10.1093/schizbullopen/sgaa069	Irrelevant titles and abstracts
140	Bhushan, B., R. Guleria, A. Misra, R. M. Pandey, K. Luthra and N. K. Vikram	(2009).	"Obstructive Sleep Apnoea correlates with C-reactive protein in obese Asian Indians."	10.1016/j.numecd.2008.06.008	Irrelevant titles and abstracts
141	Bielicki, P., A. Trojnar, P. Sobieraj and M. Wasik	(2019).	"Smoking status in relation to obstructive sleep apnea severity (OSA) and cardiovascular comorbidity in patients with newly diagnosed OSA."	10.5603/ARM.a2019.0011	Irrelevant titles and abstracts
142	Bikov, A., S. Frent, O. Deleanu, M. Meszaros, M. R. Birza, A. M. Popa, A. R. Manzur, L. Gligor and S. Mihaicuta	(2023).	"Time Spent with Saturation below 80% versus 90% in Patients with Obstructive Sleep Apnoea."	10.3390/jcm12134205	Irrelevant titles and abstracts
143	Bilal, M., G. De Allie, E. Chang, A. Umar, K. Clark and J. Volcy	(2020).	"SLEEP IS A BLESSING UNTIL IT BECOMES OBSTRUCTIVE."	10.1016/j.chest.2020.08.1968	Irrelevant titles and abstracts
144	Billecke, S. S., P. A. Marcovitz, M. Donnelly and B. A. Franklin	(2013).	"Injury or Activity-Related Pain Sustained by a Population of At-Risk Women During a 6-Month Exercise Program."	10.3810/psm.2013.05.2007	Irrelevant titles and abstracts
145	Bitter, T., N. Westerheide, S. M. Hossain, C. Prinz, D. Horstkotte and O. Oldenburg	(2012).	"Symptoms of sleep apnoea in chronic heart failure-results from a prospective cohort study in 1,500 patients."	10.1007/s11325-011-0575-0	Irrelevant titles and abstracts
146	Bjorvatn, B., S. Pallesen, J. Gronli, B. Sivertsen and S. Lehmann	(2014).	"PREVALENCE AND CORRELATES OF INSOMNIA AND EXCESSIVE SLEEPINESS IN ADULTS WITH OBSTRUCTIVE SLEEP APNEA SYMPTOMS."	10.2466/15.06.PMS.118k20w3	Irrelevant titles and abstracts
147	Blacha, A. K., P. Kropp, A. H. Rahvar, J. Flitsch, I. van de Loo and B. Harbeck	(2022).	"Poor quality of life and sleep in patients with adrenal insufficiency-another cause of increased mortality?"	10.1007/s11845-021-02731-y	Irrelevant titles and abstracts
148	Blacha, A. K., P. Kropp, A. H. Rahvar, J. Flitsch, I. van de Loo and B. Harbeck	(2022).	"Poor quality of life and sleep in patients with adrenal insufficiency—another cause of increased mortality?"	10.1007/s11845-021-02731-y	Irrelevant titles and abstracts
149	Blachier, M., Y. Dauvilliers, I. Jaussent, C. Helmer, K. Ritchie, X. Jouven, C. Tzourio, P. Amouyel, A. Besset, P. Ducimetiere and J. P. Empana	(2012).	"Excessive daytime sleepiness and vascular events: The Three City Study."	10.1002/ana.22656	Irrelevant titles and abstracts
150	Black, J. and W. C. Houghton	(2006).	"Sodium oxybate improves excessive daytime sleepiness in narcolepsy."	10.1093/sleep/29.7.939	Irrelevant titles and abstracts
151	Black-Shinn, J. L., G. L. Kinney, R. P. Bowler, S. M. Lutz, M. Aloia, M. Sontag, X. Soler, A. Yen, I. Swift, G. J. Criner and J. E. Hokanson	(2014).	"The berlin sleep questionnaire lacks utility in a COPD population."		Irrelevant titles and abstracts
152	Blake, G. B. and J. A. White	(1992).	"Obstructive sleep apnea."		Irrelevant titles and abstracts
153	Bliwise, D. L., D. B. Rye, B. Dihenia and P. Gurecki	(2002).	"Greater daytime sleepiness in subcortical stroke relative to Parkinson's disease and Alzheimer's disease."		Irrelevant titles and abstracts
154	Blusztein, D., S. Peters and S. Joshi	(2017).	"Diagnosis of long QT syndrome triggered by domperidone use for east-feeding."	10.1016/j.hlc.2017.06.274	Irrelevant titles and abstracts
155	Bock, J., N. Covassin and V. Somers	(2022).	"Excessive daytime sleepiness: an emerging marker of cardiovascular risk."	10.1136/heartjnl-2021-319596	Irrelevant titles and abstracts
156	Boden-Albala, B., E. T. Roberts, C. Bazil, Y. Moon, M. S. Elkind, T. Rundek, M. C. Paik and R. L. Sacco	(2012).	"Daytime sleepiness and risk of stroke and vascular disease: findings from the Northern Manhattan Study (NOMAS)."	10.1161/circoutcomes.111.963801	Irrelevant titles and abstracts
157	Boden-Albala, B., E. T. Roberts, C. Bazil, Y. Moon, M. S. V. Elkind, T. Rundek, M. C. Paik and R. L. Sacco	(2012).	"Daytime sleepiness and risk of stroke and vascular disease: Findings from the Northern Manhattan Study (NOMAS)."	10.1161/CIRCOUTCOMES.111.963801	Irrelevant titles and abstracts
158	Boentert, M., N. Karabul, S. Wenninger, B. Schoser, E. Mengel and P. Young	(2013).	"Sleep quality and sleep-related symptoms in Pompe disease."	10.1016/j.sleep.2013.11.153	Irrelevant titles and abstracts
159	Boentert, M., N. Karabul, S. Wenninger, B. Stubbe-Dräger, E. Mengel, B. Schoser and P. Young	(2015).	"Sleep-related symptoms and sleep-disordered breathing in adult Pompe disease."	10.1111/ene.12582	Irrelevant titles and abstracts
160	Boentert, M., H. Prigent, K. Várdi, H. N. Jones, U. Mellies, A. K. Simonds, S. Wenninger, E. B. Cortés and M. Confalonieri	(2016).	"Practical Recommendations for Diagnosis and Management of Respiratory Muscle Weakness in Late-Onset Pompe Disease."	10.3390/ijms17101735	Irrelevant titles and abstracts
161	Boggia, J., Y. Li, L. Thijs, T. W. Hansen, M. Kikuya, K. Björklund-Bodegård, T. Richart, T. Ohkuba, T. Kuznetsova, C. Torp-Pedersen, L. Lind, H. Ibsen, Y. Imaiji, J. G. Wang, E. Sandoya, E. O'Brien, J. A. Staessen and I. Investigators	(2007).	"Prognostic accuracy of day versus night ambulatory blood pressure:: a cohort study."	10.1016/s0140-6736(07)61538-4	Irrelevant titles and abstracts
162	Bommarito, J. C. and P. J. Millar	(2024).	"Effects of aerobic exercise on ambulatory blood pressure responses to acute partial sleep deprivation: impact of chronotype and sleep quality."	10.1152/ajpheart.00441.2023	Irrelevant titles and abstracts
163	Bonnemeier, H., U. K. H. Wiegand, W. Braasch, A. Brandes, G. Richardt and J. Potratz	(2003).	"Circadian profile of QT interval and QT interval variability in 172 healthy volunteers."	10.1046/j.1460-9592.2003.00053.x	Irrelevant titles and abstracts
164	Bonnet, M. H. and D. L. Arand	(1998).	"Heart rate variability in insomniacs and matched normal sleepers."	10.1097/00006842-199809000-00017	Irrelevant titles and abstracts
165	Bonsignore, M. R., P. Baiamonte, E. Mazzuca, A. Castrogiovanni and O. Marrone	(2019).	"Obstructive sleep apnea and comorbidities: A dangerous liaison."	10.1186/s40248-019-0172-9	Irrelevant titles and abstracts
166	Borden Jr, L. S., P. E. Clark, J. Lovato, M. C. Hall, D. Stindt, M. Harmon, R. M. Mohler and F. M. Torti	(2006).	"Vinorelbine, doxorubicin, and prednisone in androgen-independent prostate cancer."	10.1002/cncr.22078	Irrelevant titles and abstracts
167	Borel, J., R. Tamisier, J. Gonzalez-barmejo, D. Monneret, N. Arnol, P. Roux-Lombard, P. A. Levy and J. Pepin	(2010).	"One-month of non-invasive ventilation in obesity hypoventilation syndrome improves sleep architecture and blood gazes but has no impact on inflammatory, metabolic and cardiovascular status: A randomized controlled trial."		Irrelevant titles and abstracts
168	Borel, J. C., A. L. Borel, D. Monneret, R. Tamisier, P. Levy and J. L. Pepin	(2012).	"Obesity hypoventilation syndrome: From sleep-disordered breathing to systemic comorbidities and the need to offer combined treatment strategies."	10.1111/j.1440-1843.2011.02106.x	Irrelevant titles and abstracts
169	Börgel, J., B. M. Sanner, F. Keskin, A. Bittlinsky, N. K. Bartels, N. Büchner, A. Huesing, L. C. Rump and A. Mügge	(2004).	"Obstructive sleep apnea and blood pressure."	10.1016/j.amjhyper.2004.06.026	Irrelevant titles and abstracts
170	Borrelli, C., A. Giannoni, G. Mirizzi, M. Emdin and C. Passino	(2019).	"Buspirone effect on chemoreflex and central apneas in heart failure."	10.1093/eurheartj/ehz745.0389	Irrelevant titles and abstracts
171	Bosc, L. V., T. Resta, B. Walker and N. L. Kanagy	(2010).	"Mechanisms of intermittent hypoxia induced hypertension."	10.1111/j.1582-4934.2009.00929.x	Irrelevant titles and abstracts
172	Bosc, L. V. G., T. Resta, B. Walker and N. L. Kanagy	(2010).	"Mechanisms of intermittent hypoxia induced hypertension."	10.1111/j.1582-4934.2009.00929.x	Irrelevant titles and abstracts
173	Bosco, A., R. Lopez, L. Barateau, S. Chenini, C. Pesenti, J. L. Pépin, I. Jaussent and Y. Dauvilliers	(2018).	"Effect of psychostimulants on blood pressure profile and endothelial function in narcolepsy."	10.1212/wnl.0000000000004911	Irrelevant titles and abstracts
174	Boudreau, P., W. H. Yeh, G. A. Dumont and D. B. Boivin	(2012).	"A Circadian Rhythm in Heart Rate Variability Contributes to the Increased Cardiac Sympathovagal Response to Awakening in the Morning."	10.3109/07420528.2012.674592	Irrelevant titles and abstracts
175	Bouhanick, B., V. Bongard, J. Amar, S. Bousquel and B. Chamontin	(2008).	"Prognostic value of nocturnal blood pressure and reverse-dipping status on the occurrence of cardiovascular events in hypertensive diabetic patients."	10.1016/j.diabet.2008.05.005	Irrelevant titles and abstracts
176	Boulos, M. I., L. Q. Chi and O. Y. Chernyshev	(2022).	"The mobile sleep medicine model in neurologic practice: Rationale and application."	10.3389/fneur.2022.1032463	Irrelevant titles and abstracts
177	Bouloukaki, I., K. Giannadaki, C. Mermigkis, N. Tzanakis, E. Mauroudi, V. Moniaki, S. Michelakis, N. M. Siafakas and S. E. Schiza	(2014).	"Intensive <i>versus</i> standard follow-up to improve continuous positive airway pressure compliance."	10.1183/09031936.00021314	Irrelevant titles and abstracts
178	Bouloukaki, I., K. Giannadaki, C. Mermigkis, N. Tzanakis, E. Mauroudi, V. Moniaki, S. Michelakis, N. M. Siafakas and S. E. Schiza	(2014).	"Intensive versus standard follow-up to improve continuous positive airway pressure compliance."	10.1183/09031936.00021314	Irrelevant titles and abstracts
179	Bouloukaki, I., C. Mermigkis, M. Markakis, A. Pataka, I. Alexaki, C. Ermidou, V. Moniaki, E. Mauroudi, S. Michelakis and S. E. Schiza	(2019).	"Cardiovascular Effect and Symptom Profile of Obstructive Sleep Apnea: Does Sex Matter?"	10.5664/jcsm.8074	Irrelevant titles and abstracts
180	Bouloukaki, I., C. Mermigkis, S. Michelakis, V. Moniaki, E. Mauroudi, N. Tzanakis and S. E. Schiza	(2018).	"The association between adherence to positive airway pressure therapy and long-term outcomes in patients with obesity hypoventilation syndrome: A prospective observational study."	10.5664/jcsm.7332	Irrelevant titles and abstracts
181	Bowdon, M., P. Marcovitz, S. K. Jain, J. Boura, K. G. Liroff and B. A. Franklin	(2018).	"Exercise Training in "At-Risk" Black and White Women: A Comparative Cohort Analyses."	10.1249/mss.0000000000001580	Irrelevant titles and abstracts
182	Brack, T., I. Thüer, C. F. Clarenbach, O. Senn, G. Noll, E. W. Russi and K. E. Bloch	(2007).	"Daytime Cheyne-Stokes respiration in ambulatory patients with severe congestive heart failure is associated with increased mortality."	10.1378/chest.07-0121	Irrelevant titles and abstracts
183	Bradford, A. and K. D. O'Halloran (2009). EFFECTS OF INTERMITTENT HYPOXIA ON PULMONARY ARTERIAL PRESSURE AND RIGHT VENTRICULAR MASS.				Irrelevant titles and abstracts
184	Bradley, T. D.	(1996).	"Hemodynamic and sympathoinhibitory effects of nasal CPAP in congestive heart failure."	10.1093/sleep/19.suppl_10.S232	Irrelevant titles and abstracts
185	Brassington, G. S., A. C. King and D. L. Bliwise	(2000).	"Sleep problems as a risk factor for falls in a sample of community-dwelling adults aged 64-99 years."	10.1111/j.1532-5415.2000.tb02596.x	Irrelevant titles and abstracts
186	Bresnitz, E. A., R. Goldberg and R. M. Kosinski	(1994).	"Epidemiology of obstructive sleep apnea."		Irrelevant titles and abstracts
187	Brill, A. K., R. Rösti, J. P. Hefti, C. Bassetti, M. Gugger and S. R. Ott	(2014).	"Adaptive servo-ventilation as treatment of persistent central sleep apnea in post-acute ischemic stroke patients."	10.1016/j.sleep.2014.06.013	Irrelevant titles and abstracts
188	Brillante, R., L. Laks, G. Cossa, M. Peters and P. Liu	(2012).	"An overnight increase in CO2 predicts mortality in sleep disordered breathing."	10.1111/j.1440-1843.2012.02209.x	Irrelevant titles and abstracts
189	Brindle, R. C., M. Ahmad, K. Evans, A. Hatfield and S. Holthouser	(2020).	"Mental stress compromises human sleep through a biological, not psychological, pathway."	10.1093/sleep/zsaa056.160	Irrelevant titles and abstracts
190	Brindle, R. C. and S. M. Conklin	(2012).	"Daytime sleep accelerates cardiovascular recovery after psychological stress."	10.1007/s12529-011-9150-0	Irrelevant titles and abstracts
191	Brito, L. C., N. P. Bowles, A. W. McHill, S. P. M. Rice, M. P. Butler, J. S. Emens, S. A. Shea and S. S. Thosar	(2023).	"Chronological distribution of readings in ambulatory blood-pressure monitoring exams affects the nighttime average and the magnitude of blood-pressure dipping."	10.1152/ajpheart.00542.2023	Irrelevant titles and abstracts
192	Brookes, C. C. D. and S. B. Boyd	(2017).	"Controversies in Obstructive Sleep Apnea Surgery."	10.1016/j.coms.2017.07.005	Irrelevant titles and abstracts
193	Broström, A. and P. Johansson	(2005).	"Sleep disturbances in patients with chronic heart failure and their holistic consequences-what different care actions can be implemented?"	10.1016/j.ejcnurse.2005.04.005	Irrelevant titles and abstracts
194	Broström, A., P. Johansson, A. Strömberg, J. Albers, J. Mårtensson and E. Svanborg	(2007).	"Obstructive sleep apnoea syndrome - Patients' perceptions of their sleep and its effects on their life situation."	10.1111/j.1365-2648.2006.04110.x	Irrelevant titles and abstracts
195	Broström, A., P. Johansson, A. Strömberg, J. Albers, J. Mårtensson and E. Svanborg	(2007).	"Obstructive sleep apnoea syndrome--patients' perceptions of their sleep and its effects on their life situation."	10.1111/j.1365-2648.2006.04110.x	Irrelevant titles and abstracts
196	Broström, A., A. Strömberg, U. Dahlström and B. Fridlund	(2001).	"Patients with congestive heart failure and their conceptions of their sleep situation."		Irrelevant titles and abstracts
197	Broström, A., A. Strömberg, U. Dahlström and B. Fridlund	(2003).	"Congestive heart failure, spouses' support and the couple's sleep situation: A critical incident technique analysis."	10.1046/j.1365-2702.2003.00692.x	Irrelevant titles and abstracts
198	Broström, A., O. Sunnergren, P. Nilsen, B. Fridlund, M. Ulander and E. Svanborg	(2013).	"Gender differences in respiratory disturbance, sleep and daytime sleepiness in hypertensive patients with different degrees of obesity."	10.1177/1474515112438163	Irrelevant titles and abstracts
199	Broughton, R. and R. Baron	(1978).	"Sleep patterns in the intensive care unit and on the ward after acute myocardial infarction."	10.1016/0013-4694(78)90187-6	Irrelevant titles and abstracts
200	Brupbacher, G., H. Gerger, M. Wechsler, T. Zander-Schellenberg, D. Straus, H. Porschke, M. Gerber, R. Von Känel and A. Schmidt-Trucksäss	(2019).	"The effects of aerobic, resistance, and meditative movement exercise on sleep in individuals with depression: Protocol for a systematic review and network meta-analysis."	10.1186/s13643-019-1018-4	Irrelevant titles and abstracts
201	Brupbacher, G., D. Straus, H. Porschke, T. Zander-Schellenberg, M. Gerber, R. von Känel and A. Schmidt-Trucksäss	(2019).	"The acute effects of aerobic exercise on sleep in patients with depression: study protocol for a randomized controlled trial."	10.1186/s13063-019-3415-3	Irrelevant titles and abstracts
202	Bryson, G.	(2010).	"Outpatient management of the patient with obstructive sleep apnea."	10.1007/s12630-010-9415-0	Irrelevant titles and abstracts
203	Budweiser, S., F. Tratz, F. Gfüllner and M. Pfeifer	(2020).	"Long-term outcome with focus on pulmonary hypertension in Obesity Hypoventilation Syndrome."	10.1111/crj.13225	Irrelevant titles and abstracts
204	Bughin, F., M. Desplan, C. Mestejanot, M. C. Picot, F. Roubille, D. Jaffuel, J. Mercier, I. Jaussent and Y. Dauvilliers	(2020).	"Effects of an individualized exercise training program on severity markers of obstructive sleep apnea syndrome: a randomised controlled trial."	10.1016/j.sleep.2020.02.008	Irrelevant titles and abstracts
205	Bughin, F., I. Jaussent, B. Ayoub, S. Aguilhon, N. Chapet, S. Soltani, J. Mercier, Y. Dauvilliers and F. Roubille	(2021).	"Prognostic Impact of Sleep Patterns and Related-Drugs in Patients with Heart Failure."	10.3390/jcm10225387	Irrelevant titles and abstracts
206	Bughin, F., H. Kovacsik, I. Jaussent, K. Solecki, S. Aguilhon, J. Vanoverschelde, H. Zarqane, J. Mercier, F. Gouzi, F. Roubille and Y. Dauvilliers	(2022).	"Impact of Obstructive Sleep Apnea Syndrome on Ventricular Remodeling after Acute Myocardial Infarction: A Proof-of-Concept Study."	10.3390/jcm11216341	Irrelevant titles and abstracts
207	Bulbul, Y., S. Ayik, T. Ozlu and A. Orem	(2012).	"Frequency and predictors of obesity hypoventilation and other causes of alveolar hypoventilation in hospitalized patients at a tertiary health care institution."		Irrelevant titles and abstracts
208	Bull, P. D.	(1987).	"Obstructive sleep apnoea."		Irrelevant titles and abstracts
209	Buman, M. P., C. E. Kline, S. D. Youngstedt, B. Phillips, M. T. de Mello and M. Hirshkowitz	(2015).	"Sitting and Television Viewing Novel Risk Factors for Sleep Disturbance and Apnea Risk? Results from the 2013 National Sleep Foundation <i>Sleep in America</i> Poll."	10.1378/chest.14-1187	Irrelevant titles and abstracts
210	Buman, M. P., C. E. Kline, S. D. Youngstedt, B. Phillips, M. Tulio De Mello and M. Hirshkowitz	(2015).	"Sitting and television viewing: Novel risk factors for sleep disturbance and apnea risk? Results from the 2013 National Sleep Foundation Sleep in America poll."	10.1378/chest.14-1187	Irrelevant titles and abstracts
211	Burack, B.	(1984).	"The hypersomnia-sleep apnea syndrome: Its recognition in clinical cardiology."	10.1016/0002-8703(84)90098-X	Irrelevant titles and abstracts
212	Burazeri, G., J. Gofin and J. D. Kark	(2003).	"Over 8 hours of sleep - Marker of increased mortality in Mediterranean population: Follow-up population study."		Irrelevant titles and abstracts
213	Burazeri, G., J. Gofin and J. D. Kark	(2003).	"Over 8 hours of sleep--marker of increased mortality in Mediterranean population: follow-up population study."		Irrelevant titles and abstracts
214	Burazeri, G., J. Gofin and J. D. Kark	(2003).	"Siesta and mortality in a mediterranean population: A community study in Jerusalem."	10.1093/sleep/26.5.578	Irrelevant titles and abstracts
215	Burgos-Alonso, N., M. V. R. Arzalluz, A. Garcia-Alvarez, D. F. F. de Quincoces and G. Grandes	(2021).	"Reproducibility study of nocturnal blood pressure dipping in patients with high cardiovascular risk."	10.1111/jch.14222	Irrelevant titles and abstracts
216	Bursztyn, M.	(2013).	"Mortality and the siesta, fact and fiction."	10.1016/j.sleep.2012.09.010	Irrelevant titles and abstracts
217	Bursztyn, M.	(2017).	"Daytime napping and ambulatory blood pressure monitoring: Relevancy in Asian populations."	10.1111/jch.13080	Irrelevant titles and abstracts
218	Bursztyn, M., G. Ginsberg, R. Hammerman-Rozenberg and J. Stessman	(1999).	"The siesta in the elderly - Risk factor for mortality?"	10.1001/archinte.159.14.1582	Irrelevant titles and abstracts
219	Bursztyn, M., G. Ginsberg, R. Hammerman-Rozenberg and J. Stessman	(1999).	"The siesta in the elderly: Risk factor for mortality?"	10.1001/archinte.159.14.1582	Need to read the full text
220	Bursztyn, M., G. Ginsberg and J. Stessman	(2001).	"In re Daytime sleepiness and mortality."	10.1046/j.1532-5415.2001.04945.x	Irrelevant titles and abstracts
221	Bursztyn, M., G. Ginsberg and J. Stessman	(2002).	"The siesta and mortality in the elderly: effect of rest without sleep and daytime sleep duration."	10.1093/sleep/25.2.187	Need to read the full text
222	Bursztyn, M., G. Ginsberg, J. Stessman and A. B. Newman	(2001).	"In re daytime sleepiness and mortality [1] (multiple letters)."	10.1046/j.1532-5415.2001.04945.x	Irrelevant titles and abstracts
223	Bursztyn, M., J. Jacob and J. Stessman	(2006).	"Usefulness of nocturia as a mortality risk factor for coronary heart disease among persons born in 1920 or 1921."	10.1016/j.amjcard.2006.06.024	Irrelevant titles and abstracts
224	Bursztyn, M., J. Mekler, N. Wachtel and D. Ben-Ishay	(1994).	"Siesta and ambulatory blood pressure monitoring. Comparability of the afternoon nap and night sleep."		Irrelevant titles and abstracts
225	Bursztyn, M., P. Palatini and P. Mormino	(1998).	"Effect of daytime sleep on blood pressure monitoring in HARVEST study results [2] (multiple letters)."	10.1161/01.HYP.32.2.377	Irrelevant titles and abstracts
226	Bursztyn, M. and J. Stessman	(2005).	"The siesta and mortality: Twelve years of prospective observations in 70-year-olds."		Irrelevant titles and abstracts
227	Buysse, D. J.	(2014).	"Sleep Health: Can We Define It? Does It Matter?"	10.5665/sleep.3298	Irrelevant titles and abstracts
228	Buysse, D. J., R. Grunstein, J. Horne and P. Lavie	(2010).	"Can an improvement in sleep positively impact on health?"	10.1016/j.smrv.2010.02.001	Irrelevant titles and abstracts
229	Byun, E., C. L. Gay, C. J. Portillo, C. R. Pullinger, B. E. Aouizerat and K. A. Lee	(2017).	"Cytokine polymorphisms are associated with daytime napping in adults living with HIV."	10.1016/j.sleep.2016.12.021	Irrelevant titles and abstracts
230	Cade, B. E., H. Chen, A. M. Stilp, T. Louie, S. Ancoli-Israel, R. Arens, R. Barfield, J. E. Below, J. W. Cai, M. P. Conomos, D. S. Evans, A. C. Frazier-Wood, S. A. Gharib, K. J. Gleason, D. J. Gottlieb, D. R. Hillman, W. C. Johnson, D. J. Lederer, J. Lee, J. S. Loredo, H. Mei, S. Mukherjee, S. R. Patel, W. S. Post, S. M. Purcell, A. R. Ramos, K. J. Reid, K. Rice, N. A. Shah, T. Sofer, K. D. Taylo…	(2019).	"Associations of variants In the hexokinase 1 and interleukin 18 receptor regions with oxyhemoglobin saturation during sleep."	10.1371/journal.pgen.1007739	Irrelevant titles and abstracts
231	Cagnacci, A., L. Rovati, A. Zanni, S. Malmusi, F. Facchinetti and A. Volpe	(1999).	"Physiological doses of estradiol decrease nocturnal blood pressure in normotensive postmenopausal women."	10.1152/ajpheart.1999.276.4.H1355	Irrelevant titles and abstracts
232	Cahan, C., Y. D. Fuxman, S. Eyal, J. Halpern and A. Baharav	(2009).	"Prevalence of sleep-related breathing disorder in elderly complaining of poor sleep."		Irrelevant titles and abstracts
233	Çalişkan, S., M. Arslan, M. Ç. Yildiz, Y. Gökçenoǧlu, A. M. Çalişkan and İ. Eren	(2019).	"Onset of mania after continuous positive airway pressure in bipolar disorder: A case report."	10.1080/24750573.2019.1608065	Irrelevant titles and abstracts
234	Camacho, M., V. Certal, S. E. Brietzke, J. E. C. Holty, C. Guilleminault and R. Capasso	(2014).	"Tracheostomy as treatment for adult obstructive sleep apnea: A systematic review and meta-analysis."	10.1002/lary.24433	Irrelevant titles and abstracts
235	Camacho, M., V. Certal and R. Capasso	(2013).	"Comprehensive review of surgeries for obstructive sleep apnea syndrome."	10.5935/1808-8694.20130139	Irrelevant titles and abstracts
236	Camilo, M., A. Eckeli, H. Sander, R. Fernandes, J. Leite and O. Pontes-Neto	(2013).	"Using berlin questionnaire and epworth sleepiness scale to identify stroke patients at risk for the sleep apnea syndrome."		Irrelevant titles and abstracts
237	Campos, H. and X. Siles	(2000).	"Siesta and the risk of coronary heart disease: results from a population-based, case-control study in Costa Rica."	10.1093/ije/29.3.429	Irrelevant titles and abstracts
238	Campos, I., L. L. Chan, H. J. Zhang, S. Deziel, C. Vaughn, A. Meyring-Wösten and P. Kotanko	(2016).	"Intradialytic Hypoxemia in Chronic Hemodialysis Patients."	10.1159/000441271	Irrelevant titles and abstracts
239	Campos-Rodriguez, F., M. Martinez-Alonso, M. Sanchez-de-la-Torre, F. Barbe and N. Spanish Sleep	(2016).	"Long-term adherence to continuous positive airway pressure therapy in non-sleepy sleep apnea patients."	10.1016/j.sleep.2015.07.038	Irrelevant titles and abstracts
240	Campostrini, D. D. A., L. B. F. do Prado and G. F. do Prado	(2014).	"Obstructive sleep apnea and cardiovascular diseases."	10.4181/RNC.2014.22.930.11p	Irrelevant titles and abstracts
241	Canak, G., N. Kovacevic, J. Vukadinov, V. Turkulov, S. Sevic, R. Doder, S. Somborac and A. Potkonjak	(2013).	"Clinical features, treatments and outcomes of influenza A (H1N1) 2009 among the hospitalized patients in the Clinic for Infectious Diseases in Novi Sad."	10.2298/vsp1302155c	Irrelevant titles and abstracts
242	Cano, F., A. Rojo, M. Azocar, M. J. Ibacache, A. Delucchi, F. Ugarte, C. Irarrazabal and I. Delgado	(2013).	"The mini-PET in pediatric peritoneal dialysis: a useful tool to predict volume overload?"	10.1007/s00467-013-2447-2	Irrelevant titles and abstracts
243	Cao, Y. T., A. W. Taylor, S. Q. Zhen, R. Adams, S. Appleton and Z. M. Shi	(2017).	"Soy Isoflavone Intake and Sleep Parameters over 5 Years among Chinese Adults: Longitudinal Analysis from the Jiangsu Nutrition Study."	10.1016/j.jand.2016.10.016	Irrelevant titles and abstracts
244	Cao, Z., Y. B. Hou, H. X. Yang, X. H. Huang, X. H. Wang and C. J. Xu	(2023).	"Healthy sleep patterns and common mental disorders among individuals with cardiovascular disease: A prospective cohort study."	10.1016/j.jad.2023.06.048	Irrelevant titles and abstracts
245	Cao, Z. Q., L. J. Shen, J. Wu, H. D. Yang, W. M. Fang, W. H. Chen, J. Yuan, Y. J. Wang, Y. Liang and T. C. Wu	(2014).	"The effects of midday nap duration on the risk of hypertension in a middle-aged and older Chinese population: a preliminary evidence from the Tongji-Dongfeng Cohort Study, China."	10.1097/hjh.0000000000000291	Irrelevant titles and abstracts
246	Capelli, I., F. Pizza, M. Ruggeri, L. Gasperoni, E. Carretta, G. Donati, G. Cianciolo, G. Plazzi and G. La Manna	(2021).	"Time evolution of restless legs syndrome in haemodialysis patients."	10.1093/ckj/sfz148	Irrelevant titles and abstracts
247	Cappuccio, F. P. and M. A. Miller	(2017).	"Sleep and Cardio-Metabolic Disease."	10.1007/s11886-017-0916-0	Irrelevant titles and abstracts
248	Cardona Quinones, R. A. and W. De Jesus-Rojas	(2023).	"Sleep-disorders in Bardet-biedl Syndrome: Do Not Fall Asleep and Recognize It!"	10.1164/ajrccm-conference.2023.C75	Irrelevant titles and abstracts
249	Cardoso, A. V., N. Pereira, I. Neves, V. Santos, J. M. Jesus, N. Melo, P. C. Mota, A. Morais and M. Drummond	(2018).	"Obstructive sleep apnoea in patients with fibrotic diffuse parenchymal lung disease-characterization and treatment compliance assessment."	10.29390/cjrt-2018-005	Irrelevant titles and abstracts
250	Carneiro-Barrera, A., F. J. Amaro-Gahete, F. M. Acosta and J. R. Ruiz	(2020).	"Body Composition Impact on Sleep in Young Adults: The Mediating Role of Sedentariness, Physical Activity, and Diet."	10.3390/jcm9051560	Irrelevant titles and abstracts
251	Carnethon, M. R., Z. Tosur, K. L. Knutson, J. J. Goldberger, P. De Chavez, K. Liu, K. Kim, P. C. Zee and D. Green	(2014).	"The association between sleep characteristics and prothrombotic markers in a population based sample: Chicago area sleep study (CASS)."		Irrelevant titles and abstracts
252	Carney, R. M., B. Steinmeyer, K. E. Freedland, J. A. Blumenthal, P. K. Stein, W. A. Steinhoff, W. B. Howells, L. F. Berkman, L. L. Watkins, S. M. Czajkowski, P. P. Domitrovich, M. M. Burg, J. Hayano and A. S. Jaffe	(2008).	"Nighttime heart rate and survival in depressed patients post acute myocardial infarction."	10.1097/PSY.0b013e3181835ca3	Irrelevant titles and abstracts
253	Carswell, J. J. and S. M. Koenig	(2004).	"Obstructive sleep apnea: Part I. Pathophysiology, diagnosis, and medical management."	10.1615/JLongTermEffMedImplants.v14.i3.20	Irrelevant titles and abstracts
254	Carvalho, B. W., S. A. Pereira, A. B. F. Figueiredo, L. H. M. de Miranda, G. R. Pereira-Oliveira, T. M. P. Schubach and I. D. F. Gremiao	(2018).	"Sodium Iodide: an Alternative Treatment Option for Feline Sporotrichosis?"	10.22456/1679-9216.88706	Irrelevant titles and abstracts
255	Castiglione, V., P. Morfino, F. Gentile, E. Airò, C. Passino, A. Giannoni and M. Emdin	(2023).	"Apnee ostruttive del sonno e malattie cardiovascolari."		Irrelevant titles and abstracts
256	Castiglione, V., P. Morfino, F. Gentile, E. Airò, C. Passino, A. Giannoni and M. Emdin	(2023).	"Obstructive sleep apnea and cardiovascular diseases."		Irrelevant titles and abstracts
257	Castiglione, V., P. Morfino, F. Gentile, E. Airò, C. Passino, A. Giannoni and M. Emdin	(2023).	"[Obstructive sleep apneas and cardiovascular diseases]."	10.1714/4139.41345	Irrelevant titles and abstracts
258	Castiglioni, P. and C. Lombardi	(2009).	"Cardiovascular regulation and cardiovascular diseases: what can sleep teach us?"	10.1097/HJH.0b013e32832e66cf	Irrelevant titles and abstracts
259	Castro-Grattoni, A. L., G. Torres, M. Martínez-Alonso, F. Barbé, C. Turino, A. Sánchez-de-la-Torre, A. Cortijo, J. Duran-Cantolla, C. Egea, G. Cao and M. Sánchez-de-la-Torre	(2017).	"Blood pressure response to CPAP treatment in subjects with obstructive sleep apnoea: the predictive value of 24-h ambulatory blood pressure monitoring."	10.1183/13993003.00651-2017	Irrelevant titles and abstracts
260	Çelen, Y. T. and Y. Peker	(2010).	"Cardiovascular consequences of sleep apnea: III-Impact of continuous positive airway pressure treatment."	10.5152/akd.2010.070	Irrelevant titles and abstracts
261	Celik, Y., E. Thunström, P. J. Strollo and Y. Peker	(2021).	"Continuous positive airway pressure treatment and anxiety in adults with coronary artery disease and nonsleepy obstructive sleep apnea in the RICCADSA trial."	10.1016/j.sleep.2020.11.034	Irrelevant titles and abstracts
262	Celis-Morales, C., D. M. Lyall, Y. B. Guo, L. Steell, D. Llanas, J. Ward, D. F. Mackay, S. M. Biello, M. E. S. Bailey, J. P. Pell and J. M. R. Gill	(2017).	"Sleep characteristics modify the association of genetic predisposition with obesity and anthropometric measurements in 119,679 UK Biobank participants."	10.3945/ajcn.116.147231	Irrelevant titles and abstracts
263	Cerveri, I.	(1998).	"The efficacy of noninvasive mechanical ventilation on nocturnal hypoxaemia in Duchenne's muscular dystrophy."		Irrelevant titles and abstracts
264	Chacon Pinero, A., A. M. Martinez Carapeto, M. Lledo Gomez, B. Limpo, M. Merchan Cuenda, I. Gomez Sanchez, D. Agip Fustamante, G. Rueda Monago and J. M. Nogales Asensio	(2016).	"Differential characteristics in patients hospitalized for acute coronary syndrome according to sex."	10.1177/2048872616663431	Irrelevant titles and abstracts
265	Chalmers, T., B. A. Hickey, P. Newton, C. T. Lin, D. Sibbritt, C. S. McLachlan, R. Clifton-Bligh, J. W. Morley and S. Lal	(2022).	"Associations between Sleep Quality and Heart Rate Variability; Implications for a Biological Model of Stress Detection Using Wearable Technology."	10.3390/ijerph19095770	Irrelevant titles and abstracts
266	Chan, G. C. W., B. Lam, D. Y. H. Yap, M. S. M. Ip, K. N. Lai and S. C. W. Tang	(2016).	"Proteinuria is associated with sleep apnea in chronic kidney disease."	10.1093/ndt/gfv306	Irrelevant titles and abstracts
267	Chandola, T., J. E. Ferrie, A. Perski, T. Akbaraly and M. G. Marmot	(2010).	"The Effect of Short Sleep Duration on Coronary Heart Disease Risk is Greatest Among Those with Sleep Disturbance: A Prospective Study from the Whitehall II Cohort."	10.1093/sleep/33.6.739	Irrelevant titles and abstracts
268	Chang, C., L. Chuang, Y. Lin and N. Chen	(2015).	"“Non-dipping” blood pressure and excessive daytime sleepiness in severe obstructive sleep apnea."	10.1016/j.sleep.2015.02.198	Irrelevant titles and abstracts
269	Chang, H. C., C. J. Huang, H. M. Cheng, W. C. Yu, C. E. Chiang, S. H. Sung and C. H. Chen	(2020).	"Nocturnal thoracic volume overload and post-discharge outcomes in patients hospitalized for acute heart failure."	10.1002/ehf2.12881	Irrelevant titles and abstracts
270	Chang, W. E. J., E. Yeak, K. L. Goh, B. Tan, A. Tan, Y. Mok, H. S. Wong and P. P. Hsu	(2019).	"Barriers to acceptance and uptake of continuous positive airway pressure (CPAP) therapy after a one-month trial among patients with obstructive sleep apnea (OSA)."	10.1016/j.sleep.2019.11.172	Irrelevant titles and abstracts
271	Chaouat, A.	(2003).	"Mortality in treated sleep apnea syndrome."		Irrelevant titles and abstracts
272	Chaouat, A., E. Weitzenblum, R. Kessler, C. Charpentier, M. Ehrhart, R. Schott, P. Levi-Valensi, J. Zielinski, L. Delaunois, R. Cornudella and J. M. dos Santos	(1999).	"A randomized trial of nocturnal oxygen therapy in chronic obstructive pulmonary disease patients."	10.1183/09031936.99.14510029	Irrelevant titles and abstracts
273	Chaouat, A., E. Weitzenblum, R. Kessler, R. Schott, C. Charpentier, P. Levi-Valensi, J. Zielinski, L. Delaunois, R. Cornudella and J. M. dos Santos	(2001).	"Outcome of COPD patients with mild daytime hypoxaemia with or without sleep-related oxygen desaturation."	10.1183/09031936.01.17508480	Irrelevant titles and abstracts
274	Chau, E. H. L., D. Lam, J. Wong, B. Mokhlesi and F. Chung	(2012).	"Obesity Hypoventilation Syndrome A Review of Epidemiology, Pathophysiology,and Perioperative Considerations."	10.1097/ALN.0b013e31825add60	Irrelevant titles and abstracts
275	Chen, A., L. Lennon, O. Papacosta and S. G. Wannamethee	(2023).	"Association of night-time sleep duration and daytime napping with all-cause and cause-specific mortality in older British men: Findings from the British Regional Heart Study."	10.1016/j.sleep.2023.06.020	Need to read the full text
276	Chen, A., L. Lennon, O. Papacosta and S. G. Wannamethee	(2023).	"Association of night-time sleep duration and daytime napping with all-cause and cause-specific mortality in older British men:<i> Findings</i> from the British Regional Heart Study."	10.1016/j.sleep.2023.06.020	Irrelevant titles and abstracts
277	Chen, B., V. K. Somers, Q. Sun, Y. Dai and Y. Li	(2022).	"Implications of sympathetic activation for objective versus self-reported daytime sleepiness in obstructive sleep apnea."	10.1093/sleep/zsac076	Irrelevant titles and abstracts
278	Chen, B. X., V. K. Somers, Q. M. Sun, Y. Y. Dai and Y. Li	(2022).	"Implications of sympathetic activation for objective versus self-reported daytime sleepiness in obstructive sleep apnea."	10.1093/sleep/zsac076	Irrelevant titles and abstracts
279	Chen, C., Q. Guo, Y. Cheng, Y. Lan, D. Cheng and J. Huang	(2024).	"Naps and cardiovascular disease risk in different age and sex groups: evidence from a large community cohort."		Irrelevant titles and abstracts
280	Chen, C. Y. and C. L. Chen	(2021).	"Recognizable Clinical Subtypes of Obstructive Sleep Apnea After Ischemic Stroke: A Cluster Analysis."	10.2147/nss.S301668	Irrelevant titles and abstracts
281	Chen, G. C., M. M. Liu, L. H. Chen, J. Y. Xu, K. Hidayat, F. R. Li and L. Q. Qin	(2018).	"Daytime napping and risk of type 2 diabetes: a meta-analysis of prospective studies."	10.1007/s11325-017-1528-z	Irrelevant titles and abstracts
282	Chen, H. C., N. W. Hsu and P. Chou	(2017).	"The Association Between Extreme Sleep Duration and Cardiac Autonomic Control in Community-Dwelling Older Adults: The Yilan Study, Taiwan."	10.1093/gerona/glx045	Irrelevant titles and abstracts
283	Chen, H. M. and A. P. Clark	(2007).	"Sleep disturbances in people living with heart failure."	10.1097/01.JCN.0000267823.19826.ca	Irrelevant titles and abstracts
284	Chen, H. M., A. P. Clark, L. M. Tsai, Y. Liu, L. M. Wu and S. J. Wu	(2013).	"Excessive daytime sleepiness in Taiwanese people with heart failure."		Irrelevant titles and abstracts
285	Chen, H. R., S. W. Wang, C. H. You, C. T. Lai, T. B. J. Kuo, S. A. Chen and L. W. Lo	(2015).	"Estrogen modulates cardiovascular neural regulation with increasing parasympathetic activity in spontaneously hypertensive rats."		Irrelevant titles and abstracts
286	Chen, H. Y., T. B. J. Kuo, F. Z. Shaw, C. J. Lai and C. C. H. Yang	(2005).	"Sleep-related vagotonic effect of zolpidem in rats."	10.1007/s00213-005-2236-0	Irrelevant titles and abstracts
287	Chen, J., S. Lin and Y. M. Zeng	(2021).	"An Update on Obstructive Sleep Apnea for Atherosclerosis: Mechanism, Diagnosis, and Treatment."	10.3389/fcvm.2021.647071	Irrelevant titles and abstracts
288	Chen, J. Y., J. Chen, T. R. Zhu, Y. Y. Fu, I. H. Cheongi, K. X. Yi, H. Wang and X. Li	(2023).	"Causal relationships of excessive daytime napping with atherosclerosis and cardiovascular diseases: a Mendelian randomization study."	10.1093/sleep/zsac257	Irrelevant titles and abstracts
289	Chen, M., D. Li, H. Xue, X. Lv, X. Zhang, L. Quan and G. Cheng	(2018).	"Beyond energy intake and physical activity: self-reported nightly sleep duration was associated with obesity indices."	10.1159/000489691	Irrelevant titles and abstracts
290	Chen, P. C., N. Sattari, L. N. Whitehurst and S. C. Mednick	(2021).	"Age-related losses in cardiac autonomic activity during a daytime nap."	10.1111/psyp.13701	Irrelevant titles and abstracts
291	Chen, X., C. Y. Wang, Z. T. Dong, H. Luo, C. Y. Ye, L. Y. Li and E. Wang	(2023).	"Interplay of sleep patterns and oxidative balance score on total cardiovascular disease risk: Insights from the National Health and Nutrition Examination Survey 2005-2018."	10.7189/jogh.13.04170	Irrelevant titles and abstracts
292	Chen, Y., C. Kartsonaki, R. Clarke, Y. Guo, H. Du, C. Yu, L. Yang, P. Pei, R. Stevens, S. Burgess, Y. Hua, J. Chen, J. Lv, L. Li and Z. Chen	(2023).	"Sleep duration and risk of stroke and coronary heart disease: a 9-year community-based prospective study of 0.5 million Chinese adults."	10.1186/s12883-023-03367-4	Irrelevant titles and abstracts
293	Chen, Y., M. B. Plenderleith and B. A. Hills	(1998).	"Influence of surfactant on the activity of slowly adapting stretch receptors in the lung."	10.1016/s0034-5687(98)00030-9	Irrelevant titles and abstracts
294	ChenY. , L. Zhang, S. Zhao, L. Yuan, J. Shi, Y. Zhang, et al.	(2021).	Association of night‐time sleep and day napping with the prevalence of MOSH in young obese men		Irrelevant titles and abstracts
295	Chen, Y. C., Y. Y. Gao, X. M. Sun, H. Wang, L. Qin, X. Y. Wu and G. W. Li	(2023).	"Association between Sleep Factors and Parkinson's Disease: A Prospective Study Based on 409,923 UK Biobank Participants."	10.1159/000530982	Irrelevant titles and abstracts
296	Chen, Y. P., C. Kartsonaki, R. Clarke, Y. Guo, H. D. Du, C. Q. Yu, L. Yang, P. Pei, R. Stevens, S. Burgess, Y. J. Hua, J. S. Chen, J. Lv, L. M. Li, Z. M. Chen and G. China Kadoorie Biobank Collaborat	(2023).	"Sleep duration and risk of stroke and coronary heart disease: a 9-year community-based prospective study of 0.5 million Chinese adults."	10.1186/s12883-023-03367-4	Irrelevant titles and abstracts
297	Cheng, C. Y., C. F. Tsai, S. J. Wang, C. Y. Hsu and J. L. Fuh	(2013).	"Sleep Disturbance Correlates With White Matter Hyperintensity in Patients With Subcortical Ischemic Vascular Dementia."	10.1177/0891988713493503	Irrelevant titles and abstracts
298	Cheng, E., N. Evangelidis, C. Guha, C. S. Hanson, M. Unruh, M. Wilkie, J. Schell, M. Hecking, A. M. Gonzalez, A. Ju, D. J. Eckert, J. C. Craig and A. Tong	(2021).	"Patient experiences of sleep in dialysis: systematic review of qualitative studies."	10.1016/j.sleep.2021.01.019	Irrelevant titles and abstracts
299	Cheng, G. H. L., R. Malhotra, T. Ostbye, A. Chan, S. Ma and J. C. Lo	(2018).	"Changes in nocturnal sleep and daytime nap durations predict all-cause mortality among older adults: the Panel on Health and Ageing of Singaporean Elderly."	10.1093/sleep/zsy087	Need to read the full text
300	Cheng, T. O.	(2000).	"Afternoon nap is good for the elderly [3]."	10.1001/archinte.160.5.711	Irrelevant titles and abstracts
301	Cheng, T. O.	(2009).	"Effect of sleep deprivation on cardiovascular health."	10.1016/j.ijcard.2008.11.046	Irrelevant titles and abstracts
302	Cheng, T. O. and H. Campos	(2001).	"Siesta and coronary artery disease (multiple letters) [1]."	10.1093/ije/30.1.183	Irrelevant titles and abstracts
303	Chenini, S., A. L. Rassu, L. Guiraud, E. Evangelista, L. Barateau, R. Lopez, I. Jaussent and Y. Dauvilliers	(2019).	"Blood pressure profile and endothelial function in restless legs syndrome."	10.1038/s41598-019-52401-4	Irrelevant titles and abstracts
304	Chernykh, A. G., S. B. Berezhanskaya, A. I. Bespalova, T. V. Prosvetova and A. A. Afonin	(2014).	"Clinical and pathogenetic aspects of the delayed psychoverbal development in children of an early age."	10.1136/archdischild-2014-307384.1436	Irrelevant titles and abstracts
305	Cherry, J. D.	(2016).	"Pertussis in Young Infants Throughout the World."	10.1093/cid/ciw550	Irrelevant titles and abstracts
306	Chihara, Y., K. Aritake, Y. Harada, M. Azuma, Y. Toyama, K. Murase, K. Aihara, K. Tanizawa, T. Handa, C. Yoshimura, T. Hitomi, T. Oga, M. Mishima, O. Hayaishi and K. Chin	(2011).	"Lipocalin-type prostaglandin d synthase (L-PGDS) is associated with obstructive sleep apnea."	10.1111/j.1479-8425.2011.00518.x	Irrelevant titles and abstracts
307	Chin, B. N., K. D. Dickman, R. E. Koffer, S. Cohen, M. H. Hall and T. W. Kamarck	(2022).	"Sleep and Daily Social Experiences as Potential Mechanisms Linking Social Integration to Nocturnal Blood Pressure Dipping."	10.1097/psy.0000000000001045	Irrelevant titles and abstracts
308	Cho, K. H., D. H. Lee, K. M. Kim, Y. H. Choi, H. S. Nam, J. H. Heo, K. Heol and Y. D. Kim	(2019).	"Relationship Between Sleep Apnea and Coronary Artery Calcium in Patients With Ischemic Stroke."	10.3389/fneur.2019.00819	Irrelevant titles and abstracts
309	Cho, M. C.	(2019).	"Clinical Significance and Therapeutic Implication of Nocturnal Hypertension: Relationship between Nighttime Blood Pressure and Quality of Sleep."	10.4070/kcj.2019.0245	Irrelevant titles and abstracts
310	Choi, H., J. M. Lee, Y. S. Youm, Y. Rhee, C. O. Kim and H. C. Kim	(2014).	"Association between sleep duration and serum lipid levels in an elderly korean population: The Korean urban and rural elderly (KURE) study."		Irrelevant titles and abstracts
311	Choi, J. B., R. Nelesen, J. S. Loredo, P. J. Mills, S. Ancoli-Israel, M. G. Ziegler and J. E. Dimsdale	(2006).	"Sleepiness in obstructive sleep apnea: A harbinger of impaired cardiac function?"	10.1093/sleep/29.12.1531	Irrelevant titles and abstracts
312	Chowdhuri, S. and M. S. Badr	(2010).	"Central sleep apnoea."		Irrelevant titles and abstracts
313	Chowdhuri, S., S. F. Quan, F. Almeida, I. Ayappa, S. Batool-Anwar, R. Budhiraja, P. E. Cruse, L. F. Drager, B. Griss, N. Marshall, S. R. Patel, S. Patil, S. L. Knight, J. A. Rowley and A. Slyman	(2016).	"An official american thoracic society research statement: Impact of mild obstructive sleep apnea in adults."	10.1164/rccm.201602-0361ST	Irrelevant titles and abstracts
314	Chowdhuri, S., S. F. Quan, F. Almeida, I. Ayappa, S. Batool-Anwar, R. Budhiraja, P. E. Cruse, L. F. Drager, B. Griss, N. Marshall, S. R. Patel, S. Patil, S. L. Knight, J. A. Rowley, A. Slyman and A. T. S. A. H. C. M. Obstructive	(2016).	"An Official American Thoracic Society Research Statement: Impact of Mild Obstructive Sleep Apnea in Adults."	10.1164/rccm.201602-0361ST	Irrelevant titles and abstracts
315	Chowdhury, M., S. Adams and D. J. Whellan	(2010).	"Sleep-Disordered Breathing and Heart Failure: Focus on Obstructive Sleep Apnea and Treatment With Continuous Positive Airway Pressure."	10.1016/j.cardfail.2009.08.006	Irrelevant titles and abstracts
316	Christenson, K. B., J. W. Jacquemin, S. M. Fannon, D. A. Widjaja, K. H. Sienko and R. D. Chervin	(2014).	"Patient powered device for the treatment of obstructive sleep apnea."	10.1115/1.4026288	Irrelevant titles and abstracts
317	Chua, W. and A. D. Chediak	(1994).	"Obstructive sleep apnea: Treatment improves quality of life-and may prevent death."	10.1080/00325481.1994.11945797	Irrelevant titles and abstracts
318	Chung, M. H., T. B. J. Kuo, N. Hsu, H. Chu, K. R. Chou and C. C. H. Yang	(2009).	"Sleep and autonomic nervous system changes - Enhanced cardiac sympathetic modulations during sleep in permanent night shift nurses."	10.5271/sjweh.1324	Irrelevant titles and abstracts
319	Chung, S. A., S. Jairam, M. R. G. Hussain and C. M. Shapiro	(2002).	"How, what, and why of sleep apnea - Perspectives for primary care physicians."		Irrelevant titles and abstracts
320	Cimr, D., F. Studnicka, H. Fujita, H. Tomaskova, R. Cimler, J. Kuhnova and J. Slegr	(2020).	"Computer aided detection of breathing disorder from ballistocardiography signal using convolutional neural network."	10.1016/j.ins.2020.05.051	Irrelevant titles and abstracts
321	Cintra, F., S. Tufik, A. de Paola, M. C. Feres, L. Mello-Fujita, W. Oliveira, C. Rizzi and D. Poyares	(2011).	"Cardiovascular Profile in Patients with Obstructive Sleep Apnea."	10.1590/s0066-782x2011005000030	Irrelevant titles and abstracts
322	Cistulli, P. A. and R. R. Grunstein	(2005).	"Medical devices for the diagnosis and treatment of obstructive sleep apnea."	10.1586/17434440.2.6.749	Irrelevant titles and abstracts
323	Clark, A., T. Lange, J. Hallqvist, P. Jennum and N. H. Rod	(2013).	"Sleep impairment and prognosis of Acute Myocardial Infarction: A prospective cohort study."	10.1007/s10654-013-9820-0	Irrelevant titles and abstracts
324	Clark, A., T. Lange, J. Hallqvist, P. Jennum and N. H. Rod	(2014).	"Sleep impairment and prognosis of acute myocardial infarction: A prospective cohort study."	10.5665/sleep.3646	Irrelevant titles and abstracts
325	Clays, E., D. De Bacquer, K. Van Herck, G. De Backer, F. Kittel and A. Holtermann	(2012).	"Occupational and leisure time physical activity in contrasting relation to ambulatory blood pressure."	10.1186/1471-2458-12-1002	Irrelevant titles and abstracts
326	Coats, A. J. and L. G. Shewan	(2016).	"Measuring therapeutic efficacy in the treatment of central sleep apnoea in patients with heart failure."	10.1016/j.ijcard.2016.02.123	Irrelevant titles and abstracts
327	Coats, A. J. S.	(2019).	"Monitoring for sleep-disordered breathing in heart failure."	10.1093/eurheartj/suz233	Irrelevant titles and abstracts
328	Coats, A. J. S. and L. G. Shewan	(2016).	"Measuring therapeutic efficacy in the treatment of central sleep apnoea in patients with heart failure."	10.1016/j.ijcard.2016.02.123	Irrelevant titles and abstracts
329	Cochen, V., C. Arbus, M. E. Soto, H. Villars, M. Tiberge, T. Montemayor, C. Hein, M. F. Veccherini, S. H. Onen, I. Ghorayeb, M. Verny, L. J. Fitten, J. Savage, Y. Dauvilliers and B. Vellas	(2009).	"Sleep disorders and their impacts on healthy, dependent, and frail older adults."	10.1007/s12603-009-0030-0	Irrelevant titles and abstracts
330	Cohen-Mansfield, J. and R. Perach	(2012).	"Sleep Duration, Nap Habits, and Mortality in Older Persons."	10.5665/sleep.1970	Need to read the full text
331	Colish, J., J. R. Walker, N. Elmayergi, S. Almutairi, F. Alharbi, M. Lytwyn, A. Francis, S. Bohonis, M. Zeglinski, I. D. C. Kirkpatrick, S. Sharma and D. S. Jassal	(2012).	"Obstructive Sleep Apnea Effects of Continuous Positive Airway Pressure on Cardiac Remodeling as Assessed by Cardiac Biomarkers, Echocardiography, and Cardiac MRI."	10.1378/chest.11-0615	Irrelevant titles and abstracts
332	Collard, P. and D. O. Rodenstein	(1998).	"Nasal continuous positive airway pressure for sleep apnoea."		Irrelevant titles and abstracts
333	Collop, N., T. L. Stierer and S. Shafazand	(2016).	"SAVE me from CPAP."	10.5664/jcsm.6366	Irrelevant titles and abstracts
334	Conley, S., S. L. Feder, S. Jeon and N. S. Redeker	(2019).	"Daytime and Nighttime Sleep Characteristics and Pain Among Adults With Stable Heart Failure."	10.1097/JCN.0000000000000593	Irrelevant titles and abstracts
335	Conti, A. A., A. Conti and G. F. Gensini	(2006).	"Fat snorers and sleepy-heads: Were many distinguished characters of the past affected by the obstructive sleep apnea syndrome?"	10.1016/j.mehy.2006.01.067	Irrelevant titles and abstracts
336	Coquerel, A., C. Garnier-Jardin, M. Loilier, M. Sassier, S. Fedrizzi, A. Arion, A. S. Trentesaux and A. Dompmartin	(2019).	"A 5-month case of sudden infant death syndrome (SIDS) associated with beta-blocker for hemangioma."	10.1111/fcp.12470	Irrelevant titles and abstracts
337	Cordeiro, F. F., M. Sakate, V. Fernandes and P. R. Cuyumjian	(2006).	"Clinical and cardiovascular alterations produced by scorpion envenomation in dogs."		Irrelevant titles and abstracts
338	Corinaldesi, G.	(2012).	"The ischemic disease: A Joke where there's nothing to be gained."		Irrelevant titles and abstracts
339	Corte, T. J., S. J. Wort, S. Talbot, P. M. Macdonald, D. M. Hansell, M. Polkey, E. Renzoni, T. M. Maher, A. G. Nicholson and A. U. Wells	(2012).	"ELEVATED NOCTURNAL DESATURATION INDEX PREDICTS MORTALITY IN INTERSTITIAL LUNG DISEASE."		Irrelevant titles and abstracts
340	Cortelli, P., G. Giannini, L. Sambati, G. Calandrabuonaura and F. Provini	(2021).	"The close and dangerous relationship between sleep and autonomic disorders in MSA: New insight."	10.5692/clinicalneurol.61_supplement_S1	Irrelevant titles and abstracts
341	Costa, C. C., R. A. B. Athayde, I. C. P. R. Leite, C. R. B. Santos, G. S. Fernandes, R. T. S. Barreto and T. H. F. Carvalho	(2020).	"Even when the treatment works, unknowledge is a big problem: An obesity-hypoventilation syndrome case report."		Irrelevant titles and abstracts
342	Costanzo, M. R.	(2020).	"Central Sleep Apnea in Patients with Heart Failure-How to Screen, How to Treat."	10.1007/s11897-020-00472-0	Irrelevant titles and abstracts
343	Costanzo, M. R.	(2020).	"Central Sleep Apnea in Patients with Heart Failure—How to Screen, How to Treat."	10.1007/s11897-020-00472-0	Irrelevant titles and abstracts
344	Costanzo, M. R., S. Javaheri, P. Ponikowski, O. Oldenburg, R. Augostini, L. R. Goldberg, C. Stellbrink, H. Fox, A. R. Schwartz, S. Gupta, S. McKane, T. E. Meyer and W. T. Abraham	(2021).	"Transvenous Phrenic Nerve Stimulation for Treatment of Central Sleep Apnea: Five-Year Safety and Efficacy Outcomes."	10.2147/nss.S300713	Irrelevant titles and abstracts
345	Costanzo, M. R., M. Lainscak, A. Coats, S. Anker, S. McKane, R. Germany and O. Oldenburg	(2020).	"Transvenous Phrenic Nerve Stimulation is Safe and Effective in Patients with Heart Failure and Cheyne-stokes Respiration."	10.1016/j.cardfail.2020.09.202	Irrelevant titles and abstracts
346	Cotts, T., K. R. Smith, J. Lu, A. L. Dorfman and M. D. Norris	(2014).	"Risk for Sleep-Disordered Breathing in Adults after Atrial Switch Repairs for d-Looped Transposition of the Great Arteries."	10.1007/s00246-014-0873-y	Irrelevant titles and abstracts
347	Coughlin, S. R., L. Mawdsley, J. A. Mugarza, P. M. A. Calverley and J. P. H. Wilding	(2004).	"Obstructive sleep apnoea is independently associated with an increased prevalence of metabolic syndrome."	10.1016/j.ehj.2004.02.021	Irrelevant titles and abstracts
348	Covassin, N., D. Lu, E. K. St Louis, A. A. Chahal, P. J. Schulte, M. P. Mansukhani, J. Xie, M. C. Lipford, N. Li, K. Ramar, S. M. Caples, P. C. Gay, E. J. Olson, M. H. Silber, J. Li and V. K. Somers	(2023).	"Sex-specific associations between daytime sleepiness, chronic diseases and mortality in obstructive sleep apnea."	10.3389/fnins.2023.1210206	Irrelevant titles and abstracts
349	Covassin, N., D. Lu, E. K. St. Louis, A. A. Chahal, P. J. Schulte, M. P. Mansukhani, J. Xie, M. C. Lipford, N. Li, K. Ramar, S. M. Caples, P. C. Gay, E. J. Olson, M. H. Silber, J. Li and V. K. Somers	(2023).	"Sex-specific associations between daytime sleepiness, chronic diseases and mortality in obstructive sleep apnea."	10.3389/fnins.2023.1210206	Irrelevant titles and abstracts
350	Covassin, N., D. M. Lu, E. K. St Louis, A. A. Chahal, P. J. Schulte, M. P. Mansukhani, J. Xie, M. C. Lipford, N. F. Li, K. Ramar, S. M. Caples, P. C. Gay, E. J. Olson, M. H. Silber, J. E. Li and V. K. Somers	(2023).	"Sex-specific associations between daytime sleepiness, chronic diseases and mortality in obstructive sleep apnea."	10.3389/fnins.2023.1210206	Irrelevant titles and abstracts
351	Cowie, M. R.	(2017).	"Sleep apnea: state of the art."	10.1016/j.tcm.2016.12.005	Irrelevant titles and abstracts
352	Cowie, M. R., D. Linz, S. Redline, V. K. Somers and A. K. Simonds	(2021).	"Sleep Disordered Breathing and Cardiovascular Disease: JACC State-of-the-Art Review."	10.1016/j.jacc.2021.05.048	Irrelevant titles and abstracts
353	Craig, S. E., M. Kohler, D. Nicoll, D. J. Bratton, A. Nunn, R. Davies and J. Stradling	(2012).	"Continuous positive airway pressure improves sleepiness but not calculated vascular risk in patients with minimally symptomatic obstructive sleep apnoea: the MOSAIC randomised controlled trial."	10.1136/thoraxjnl-2012-202178	Irrelevant titles and abstracts
354	Crainiceanu, C. M., B. S. Caffo, C. Z. Di and N. M. Punjabi	(2009).	"Nonparametric Signal Extraction and Measurement Error in the Analysis of Electroencephalographic Activity During Sleep."	10.1198/jasa.2009.0020	Irrelevant titles and abstracts
355	Crinion, S. J., B. D. Kent, S. Ryan, P. Boyle, M. Traynor, A. Zaffaroni, E. O'Hare, E. Doheny, D. Flanagan, V. Grace, C. Heneghan and W. T. McNicholas	(2014).	"Home detection of obstructive sleep apnea using the sleepminder-a novel bio-motion sensor."		Irrelevant titles and abstracts
356	Crippa, G., D. Zabzuni, A. Cassi and E. Bravi	(2016).	"Effect of bedtime dosing of barnidipine hydrochloride in non-dipper hypertensive patients with obstructive sleep apnoea not treated with continuous positive airway pressure."		Irrelevant titles and abstracts
357	Crosta, F., C. Marini and G. Desideri	(2018).	"Obstructive sleep apnea syndrome in parkinson's disease and other parkinsonisms."	10.1007/s40292-018-0276-x	Irrelevant titles and abstracts
358	Cruz, L., L. Oliveira, C. Serrano, V. Viana, L. Paes, E. Soares, M. Mediano and C. Valete	(2024).	"Obstructive sleep apnea and its association with different forms and severity of Chagas disease."	10.1016/j.sleep.2023.11.994	Irrelevant titles and abstracts
359	Cruz-Licea, V., F. Gonzáalez-Domíinguez, G. Avila and A. Flisser	(2013).	"Flu symptoms and preventive measures practiced by the inhabitants of Ciudad de Mexico during the AH1N1 influenza epidemic."		Irrelevant titles and abstracts
360	Cuadrado, I., M. J. G. Miguel, I. Herruzo, M. C. Turpin, A. Martin, P. Reventun, M. Saura, J. L. Zamorano and C. Zaragoza	(2015).	"Emmprin-targeted magnetic nanoparticles for in vivo visualization and regression of acute myocardial infarction in a model of acute coronary artery occlusion."		Irrelevant titles and abstracts
361	Cui, S. S., J. J. Du, S. H. Liu, J. Meng, Y. Q. Lin, G. Li, Y. X. He, P. C. Zhang, S. Chen and G. Wang	(2019).	"Serum soluble lymphocyte activation gene-3 as a diagnostic biomarker in Parkinson's disease: A pilot multicenter study."	10.1002/mds.27569	Irrelevant titles and abstracts
362	Cuspidi, C., C. Sala, M. Tadic, E. Gherbesi, A. De Giorgi, G. Grassi and G. Mancia	(2017).	"Clinical and prognostic significance of a reverse dipping pattern on ambulatory monitoring: An updated review."	10.1111/jch.13023	Irrelevant titles and abstracts
363	da Silva, A. A., R. G. de Mello, C. W. Schaan, F. D. Fuchs, S. Redline and S. C. Fuchs	(2016).	"Sleep duration and mortality in the elderly: a systematic review with meta-analysis."	10.1136/bmjopen-2015-008119	Irrelevant titles and abstracts
364	Da Silva, A. A., R. G. B. De Mello, C. W. Schaan, F. D. Fuchs, S. Redline and S. C. Fuchs	(2016).	"Sleep duration and mortality in the elderly: A Systematic review with meta-analysis."	10.1136/bmjopen-2015-008119	Irrelevant titles and abstracts
365	da Silva, K. V., M. L. G. Rosa, A. J. L. Jorge, A. R. Leite, D. M. S. Correia, D. D. Silva, D. B. Cetto, A. D. Brum, P. S. Netto and G. D. Rodrigues	(2016).	"Prevalence of Risk for Obstructive Sleep Apnea Syndrome and Association With Risk Factors in Primary Care."	10.5935/abc.20160061	Irrelevant titles and abstracts
366	Daccarett, M., N. M. Segerson, A. L. Hamdan, B. Hill and M. H. Hamdan	(2008).	"Relation of daytime bradyarrhythmias with high risk features of sleep apnea."	10.1016/j.amjcard.2007.11.068	Irrelevant titles and abstracts
367	Dai, J., H. Y. Wu, X. D. Jiang, Y. J. Tang, H. K. Tang, L. Meng, N. Huang, J. Y. Gao, J. Li, J. S. Baker, C. J. Zheng and Y. D. Yang	(2023).	"Association between napping and 24-hour blood pressure variability among university students: A pilot study."	10.3389/fped.2023.1062300	Irrelevant titles and abstracts
368	Dai, J., H.-y. Wu, X.-d. Jiang, Y.-j. Tang, H.-K. Tang, L. Meng, N. Huang, J.-y. Gao, J. Li and J. S. Baker	(2023).	"Association between napping and 24-hour blood pressure variability among university students: A pilot study."		Irrelevant titles and abstracts
369	D'Amico, A. G., G. Maugeri, D. M. Rasà, V. La Cognata, S. Saccone, C. Federico, S. Cavallaro and V. D'Agata	(2018).	"NAP counteracts hyperglycemia/hypoxia induced retinal pigment epithelial barrier breakdown through modulation of HIFs and VEGF expression."	10.1002/jcp.25971	Irrelevant titles and abstracts
370	Dasheiff, R. M. and R. Finn	(2009).	"Clinical foundation for efficient treatment of obstructive sleep apnea."	10.1016/j.joms.2009.04.071	Irrelevant titles and abstracts
371	Dauvilliers, Y., I. Jaussent, B. Krams, S. Scholz, S. Lado, P. Levy and J. L. Pepin	(2012).	"Non-Dipping Blood Pressure Profile in Narcolepsy with Cataplexy."	10.1371/journal.pone.0038977	Irrelevant titles and abstracts
372	Davies, D. P., H. Rodgers, D. Walshaw, O. F. W. James and G. J. Gibson	(2003).	"Snoring, daytime sleepiness and stroke: a case-control study of first-ever stroke."	10.1046/j.0962-1105.2003.00371.x	Irrelevant titles and abstracts
373	Davies, R. J. O., J. Crosby, K. Vardivisy, M. Clarke and J. R. Stradling	(1994).	"NONINVASIVE BEAT-TO-BEAT ARTERIAL BLOOD-PRESSURE DURING NON-REM SLEEP IN OBSTRUCTIVE SLEEP-APNEA AND SNORING."	10.1136/thx.49.4.335	Irrelevant titles and abstracts
374	De Bruin, E. J. and J. F. Dewald-Kaufmann	(2021).	"What Is "Chronic" in "Chronic Sleep Reduction" and What Are Its Consequences? A Systematic Scoping Review of the Literature."	10.1007/s40675-021-00214-1	Irrelevant titles and abstracts
375	De Diego-Alonso, C., R. Giner-Nicolás, V. Doménech-García and P. Bellosta-López	(2023).	"How many sleeping and sitting daily hours do Spanish stroke survivors walkers self-report? Preliminary results."	10.1177/15459683231163223	Irrelevant titles and abstracts
376	de Faria, R. R., S. F. de Siqueira, F. A. Haddad, G. D. Silva, C. V. Spaggiari and M. Martinelli	(2023).	"The Six Pillars of Lifestyle Medicine in Managing Noncommunicable Diseases - The Gaps in Current Guidelines."	10.36660/abc.20230408	Irrelevant titles and abstracts
377	de Miranda, E., D. R. Mazzotti, R. B. Santos, S. P. Souza, B. K. Parise, S. Giatti, A. N. Aielo, L. F. Cunha, W. A. Silva, L. A. Bortolotto, G. Lorenzi, P. A. Lotufo, I. M. Bensenor, M. S. Bittencourt and L. F. Drager	(2024).	"Incident Coronary Calcium Score in Patients With OSA With and Without Excessive Sleepiness Brazilian Longitudinal Study of Adult Health."	10.1016/j.chest.2023.06.025	Irrelevant titles and abstracts
378	De Souza Belém, B. F., P. R. M. Batista, C. T. A. Nunes, G. V. H. Koury, L. J. A. Amaro, J. De Ribamar Castro Veloso, M. T. Força and V. F. De Brito	(2016).	"Clinical epidemiological profile of patients attended in the outpatient sleep clinic at hospital universitário."		Irrelevant titles and abstracts
379	de Vries, G. E., P. J. Wijkstra, E. J. Houwerzijl, H. A. M. Kerstjens and A. Hoekema	(2018).	"Cardiovascular effects of oral appliance therapy in obstructive sleep apnea: A systematic review and meta-analysis."	10.1016/j.smrv.2017.10.004	Irrelevant titles and abstracts
380	Deary, V., J. G. Ellis, J. A. Wilson, C. Coulter and N. L. Barclay	(2014).	"Simple snoring: Not quite so simple after all?"	10.1016/j.smrv.2014.04.006	Irrelevant titles and abstracts
381	Decker, M. J., J. M. S. Lin, H. Tabassum and W. C. Reeves	(2009).	"Hypersomnolence and Sleep-related Complaints in Metropolitan, Urban, and Rural Georgia."	10.1093/aje/kwn365	Irrelevant titles and abstracts
382	Dediu, G., A. Stoica, A. Balaceanu, C. Diaconu, G. Aron and I. Dina	(2016).	"Agenesis of right coronary artery diagnosed in a 48 year-old woman."	10.1097/01.hjh.0000523845.78709.5c	Irrelevant titles and abstracts
383	Dediu, G., A. Stoica, A. Balaceanu, C. Diaconu, G. Aron and I. Dina	(2017).	"Agenesis of right coronary artery diagnosed in a 48 year-old woman."	10.1097/01.hjh.0000523845.78709.5c	Irrelevant titles and abstracts
384	Deguchi, Y., M. Amino, K. Adachi, A. Matsuzaki, O. Iwata, K. Yoshioka, E. Watanabe and T. Tanabe	(2009).	"Circadian Distribution of Paroxysmal Atrial Fibrillation in Patients with and without Structural Heart Disease in Untreated State."	10.1111/j.1542-474X.2009.00311.x	Irrelevant titles and abstracts
385	Del Castillo, J. G., J. Jacob, E. J. García-Lamberechts, P. P. Salmerón, A. Alquézar-Arbé, P. Llorens, S. Jiménez, F. D. Q. Espinosa, S. Aguiló, A. Gil-Rodrigo, C. F. Alonso, G. Burillo-Putze, B. E. Fernández, C. S. Méndez, M. I. Vela, E. Q. Motto, J. U. H. Cho, F. Llopis, R. Marrón, S. G. Martín, C. L. Aguilera, X. A. González, M. A. Rizzi, L. Llauger, A. M. Olaguenaga, A. Vaswani-Bulchand, P. P…	(2022).	"Sociodemographic characteristics, comorbidity, and baseline functional status of older patients treated in emergency departments during the COVID-19 pandemic and associations with mortality: an analysis based on the EDENCOVID cohort."		Irrelevant titles and abstracts
386	Deleanu, O. C., A. E. Malaut, S. D. Mihaicuta and F. D. Mihaltan	(2014).	"Are there different patients with severe obstructive sleep apnea syndrome and excessive daytime sleepiness? A retrospective study."		Irrelevant titles and abstracts
387	Deleanu, O. C., A. E. Malaut and F. D. Mihaltan	(2015).	"Are there differences between patients with severe obstructive sleep apnea syndrome regarding sleepiness? Retrospective study."	10.1007/s11818-015-0714-0	Irrelevant titles and abstracts
388	Deleanu, O. C., A. M. Nebunoiu, M. M. Micheu, A. E. Malaut and F. D. Mihaltan	(2015).	"Relation between obstructive sleep apnea syndrome and resistant hypertension - The tip of the iceberg."	10.2174/1573398x11666150914212528	Irrelevant titles and abstracts
389	Demirtas, B. and T. Aydin	(2023).	"Monocyte-to-high-density lipoprotein ratio: an independent predictor of reverse dipper pattern in hypertensive patients."		Irrelevant titles and abstracts
390	Denis, C., I. Jaussent, L. Guiraud, C. Mestejanot, C. Arquizan, I. Mourand, S. Chenini, B. Abril, A. Wacongne, R. Tamisier, S. Baillieul, J. L. Pepin, L. Barateau and Y. Dauvilliers	(2024).	"Functional recovery after ischemic stroke: Impact of different sleep health parameters."	10.1111/jsr.13964	Irrelevant titles and abstracts
391	Denopol, R. and M. I. Jocson	(2022).	"Neck Circumference - Height Ratio Cut-Off as a Predictor of Obstructive Sleep Apnea Severity Among Adult Patients Diagnosed with Obstructive Sleep Apnea at the Lung Center of the Philippines."	10.1164/ajrccm-conference.2022.205.1_MeetingAbstracts.A5668	Irrelevant titles and abstracts
392	Depner, C. M., E. L. Melanson, A. W. McHill, C. A. DeSouza and K. P. Wright	(2017).	"Simulated night-shift work alters the balance and 24h pattern of the coagulation-fibrinolysis axis."		Irrelevant titles and abstracts
393	Descoeur, J., E. Margueritte, M. Delage, E. Baccino and O. Mathieu	(2019).	"Death after probable misuse of several stimulants: Ethylphenidate (ETH), methylphenidate (MTH) and modafinil (MODA)."	10.1016/j.toxac.2019.03.119	Irrelevant titles and abstracts
394	Dew, M. A., C. C. Hoch, D. J. Buysse, T. H. Monk, A. E. Begley, P. R. Houck, M. Hall, D. J. Kupfer and C. F. Reynolds	(2003).	"Healthy older adults' sleep predicts all-cause mortality at 4 to 19 years of follow-up."	10.1097/01.Psy.0000039756.23250.7c	Irrelevant titles and abstracts
395	Dhand, R. and H. Sohal	(2006).	"Good sleep, bad sleep! The role of daytime naps in healthy adults."	10.1097/01.mcp.0000245703.92311.d0	Irrelevant titles and abstracts
396	Dhondt, K., P. Verloo, H. Verhelst, R. Van Coster and S. Overeem	(2013).	"Hypocretin-1 deficiency in a girl with ROHHAD syndrome."	10.1542/peds.2012-3225	Irrelevant titles and abstracts
397	Di, H. K., Y. J. Guo, I. Daghlas, L. Wang, G. Liu, A. Pan, L. G. Liu and Z. L. Shan	(2022).	"Evaluation of Sleep Habits and Disturbances Among US Adults, 2017-2020."	10.1001/jamanetworkopen.2022.40788	Irrelevant titles and abstracts
398	Diao, T. Y., K. Liu, Q. H. Wang, J. R. Lyu, L. Zhou, Y. Yuan, H. Wang, H. D. Yang, T. C. Wu and X. M. Zhang	(2023).	"Bedtime, sleep pattern, and incident cardiovascular disease in middle-aged and older Chinese adults: The dongfeng-tongji cohort study."	10.1016/j.sleep.2023.08.002	Need to read the full text
399	Diaz-Abad, M., J. R. Buczyner, B. R. Venza, J. W. Russell and S. M. Scharf	(2013).	"Obstructive sleep apnea screening in patients with amyotrophic lateral sclerosis."		Irrelevant titles and abstracts
400	Diaz-Gutierrez, J., L. S. Diaz De La Llera, A. Gea, M. Ruiz-Canela and M. A. Martinez-Gonzalez	(2017).	"A score of traditional and novel lifestyles for optimal cardiovascular health: The SUN cohort."	10.1093/eurheartj/ehx502.1196	Irrelevant titles and abstracts
401	Díaz-Gutiérrez, J., M. Ruiz-Canela, A. Gea, A. Fernández-Montero and M. A. Martínez-González	(2018).	"Association Between a Healthy Lifestyle Score and the Risk of Cardiovascular Disease in the SUN Cohort."	10.1016/j.recesp.2017.09.026	Irrelevant titles and abstracts
402	Dietrich, D. F., U. Ackermann-Liebrich, C. Schindler, J. C. Barthélémy, O. Brändli, D. R. Gold, B. Knöpfli, N. M. Probst-Hensch, F. Roche, J. M. Tschopp, A. von Eckardstein, J. M. Gaspoz and T. Sapaldia	(2008).	"Effect of physical activity on heart rate variability in normal weight, overweight and obese subjects:: results from the SAPALDIA study."	10.1007/s00421-008-0800-0	Irrelevant titles and abstracts
403	Dobrosielski, D., S. Carey, S. P. Patil and K. J. Stewart	(2010).	"Associations of sleep disorders and fitness and fatness in overweight and obese women with pre-diabetes or diabetes."	10.1097/HCR.0b013e3181e758b5	Irrelevant titles and abstracts
404	Doldur-Balli, F., S. P. Smieszek, B. T. Keenan, A. J. Zimmerman, O. J. Veatch, C. M. Polymeropoulos, G. Birznieks and M. H. Polymeropoulos	(2024).	"Screening effects of HCN channel blockers on sleep/wake behavior in zebrafish."	10.3389/fnins.2024.1375484	Irrelevant titles and abstracts
405	Donato, K., M. Meira e Cruz, M. Gomes da Rosa, A. Donato, C. Medina, D. Sobral, A. Carlos and C. Salles	(2024).	"The impact of insomnia on the occurrence of falls in older adults - a systematic review."	10.1016/j.sleep.2023.11.542	Irrelevant titles and abstracts
406	Dong, X. X. Liu, L. Zhang, Y. Wang, R. Tu, W. Liao, et al.	(2022).	Snoring and napping independently increased the serum uric acid levels and hyperuricemia risk: The Henan Rural Cohort Study	10.1016/j.numecd.2022.03.006	Irrelevant titles and abstracts
407	Dong, Y. M., Y. N. Dai, G. Q. Wei, L. Cha and X. Q. Li	(2014).	"Effect of continuous positive airway pressure on blood pressure in hypertensive patients with coronary artery bypass grafting and obstructive sleep apnea."		Irrelevant titles and abstracts
408	dos Reis Santos, I., A. R. Danaga, I. de Carvalho Aguiar, E. F. Oliveira, I. S. Dias, J. J. Urbano, A. A. Martins, L. M. Ferraz, N. T. Fonsêca, V. Fernandes and et al.	(2013).	"Cardiovascular risk and mortality in end-stage renal disease patients undergoing dialysis: sleep study, pulmonary function, respiratory mechanics, upper airway collapsibility, autonomic nervous activity, depression, anxiety, stress and quality of life: a prospective, double blind, randomized controlled clinical trial."	10.1186/1471-2369-14-215	Irrelevant titles and abstracts
409	dos Reis Santos, I., A. R. Danaga, I. de Carvalho Aguiar, E. F. Oliveira, I. S. Dias, J. J. Urbano, A. A. Martins, L. M. Ferraz, N. T. Fonsêca, V. Fernandes, V. A. Fernandes, V. C. Lopes, F. S. Leitão Filho, S. R. Nacif, T. de Carvalho Pde, L. M. Sampaio, L. C. Giannasi, S. Romano, G. Insalaco, A. K. Araujo, H. Dellê, N. K. Souza, D. Giannella-Neto and L. V. Oliveira	(2013).	"Cardiovascular risk and mortality in end-stage renal disease patients undergoing dialysis: sleep study, pulmonary function, respiratory mechanics, upper airway collapsibility, autonomic nervous activity, depression, anxiety, stress and quality of life: a prospective, double blind, randomized controlled clinical trial."	10.1186/1471-2369-14-215	Irrelevant titles and abstracts
410	Dos Reis Santos, I., A. R. Danaga, I. De Carvalho Aguiar, E. F. Oliveira, I. S. Dias, J. J. Urbano, A. A. Martins, L. M. Ferraz, N. T. Fonsêca, V. Fernandes, V. A. T. Fernandes, V. C. D. Lopes, F. S. S. Leitão Filho, S. R. Nacif, P. D. T. C. De Carvalho, L. M. M. Sampaio, L. C. Giannasi, S. Romano, G. Insalaco, A. K. F. Araujo, H. Dellê, N. K. G. Souza, D. Giannella-Neto and L. V. F. Oliveira	(2013).	"Cardiovascular risk and mortality in end-stage renal disease patients undergoing dialysis: Sleep study, pulmonary function, respiratory mechanics, upper airway collapsibility, autonomic nervous activity, depression, anxiety, stress and quality of life: A prospective, double blind, randomized controlled clinical trial."	10.1186/1471-2369-14-215	Irrelevant titles and abstracts
411	Dowran, R., F. Edalat, M. Fardi, S. M. A. Hashemi and A. Moattari	(2023).	"Characteristics of Hospitalized COVID-19 Patients in a Major Referral Center in Shiraz, Iran."	10.4103/abr.abr_399_21	Irrelevant titles and abstracts
412	Doyle, C. Y., J. M. Ruiz, D. J. Taylor, J. W. Smyth, M. Flores, J. R. Dietch, C. Ahn, M. Allison, T. W. Smith and B. N. Uchino	(2019).	"Associations Between Objective Sleep and Ambulatory Blood Pressure in a Community Sample."	10.1097/psy.0000000000000711	Irrelevant titles and abstracts
413	Drummond, M., J. Winck, J. Guimaraes, A. C. Santos, J. Almeida and J. Marques	(2009).	"Long Term Effect of Autoadjusting Positive Airway Pressure on C-Reactive Protein and Interleukin-6 in Men With Obstructive Sleep Apnoea Syndrome."	10.1016/j.arbres.2009.05.002	Irrelevant titles and abstracts
414	Duan, S., Y. Wu, J. Zhu, X. Wang and Y. Fang	(2024).	"Associations of polycyclic aromatic hydrocarbons mixtures with cardiovascular diseases mortality and all-cause mortality and the mediation role of phenotypic ageing: A time-to-event analysis."	10.1016/j.envint.2024.108616	Irrelevant titles and abstracts
415	Duan, S., Y. Wu, J. Zhu, X. Wang, Y. Zhang, C. Gu and Y. Fang	(2024).	"Development of interpretable machine learning models associated with environmental chemicals to predict all-cause and specific-cause mortality:A longitudinal study based on NHANES."	10.1016/j.ecoenv.2023.115864	Irrelevant titles and abstracts
416	Duan, S., Y. Wu, J. Zhu, X. Wang, Y. Zhang, C. Gu and Y. Fang	(2024).	"Development of interpretable machine learning models associated with environmental chemicals to predict all-cause and specific-cause mortality：A longitudinal study based on NHANES."	10.1016/j.ecoenv.2023.115864	Irrelevant titles and abstracts
417	Duan, S. Y., Y. F. Wu, J. M. Zhu, X. Wang, Y. H. Zhang, C. M. Gu and Y. Fang	(2024).	"Development of interpretable machine learning models associated with environmental chemicals to predict all-cause and specific-cause mortality: A longitudinal study based on NHANES."	10.1016/j.ecoenv.2023.115864	Irrelevant titles and abstracts
418	Duarte, R. L. D., S. Togeiro, L. D. Palombini, F. P. G. Rizzatti, S. C. Fagondes, F. J. Magalhaes-da-Silveira, M. M. Cabral, P. R. Genta, G. Lorenzi-Filho, D. C. S. Clímaco, L. F. Drager, V. M. Codeço, C. A. D. Viegas and M. F. Rabahi	(2022).	"Brazilian Thoracic Association Consensus or Sleep-disordered Breathing."	10.36416/1806-3756/e20220106	Irrelevant titles and abstracts
419	Duchna, H. W., T. Lawo, M. Orth, G. Schultze-Werninghaus and K. Rasche	(1999).	"REM sleep associated asystoty in obstructive sleep apnea - Symptom or syndrome?"		Irrelevant titles and abstracts
420	Duchna, H. W. and G. Schultze-Werninghaus	(2009).	"Cheyne-stokes respiration and cardiovascular risk."	10.1055/s-0029-1214787	Irrelevant titles and abstracts
421	Dudley, M. H. and M. Garg	(2014).	"Fatal Child Abuse Presenting with Multiple Vertebral and Vascular Trauma."	10.1111/1556-4029.12326	Irrelevant titles and abstracts
422	Dunican, I., J. Walsh, C. C. Higgins, M. Jones, K. Maddsion, J. A. Caldwell, D. Hillman and P. Eastwood	(2019).	"Prevalence of sleep disorders and sleep problems in an elite super rugby union team."	10.1016/j.sleep.2019.11.273	Irrelevant titles and abstracts
423	Durán, J., S. Esnaola, R. Rubio and A. Iztueta	(2001).	"Obstructive sleep apnea-hypopnea and related clinical features in a population-based sample of subjects aged 30 to 70 yr."	10.1164/ajrccm.163.3.2005065	Irrelevant titles and abstracts
424	Dursunoğlu, N. and D. Dursunoğlu	(2005).	"[The effects of obstructive sleep apnea hypopnea syndrome on cardiovascular system]."		Irrelevant titles and abstracts
425	Dursunoǧlu, N., D. Dursunoǧlu and N. Aydemir	(2005).	"The effects of obstructive sleep apnea hypopnea syndrome on cardiovascular system."		Irrelevant titles and abstracts
426	Ebben, M. R.	(2020).	"Nonpharmacologic Management of Excessive Daytime Sleepiness."	10.1016/j.jsmc.2020.02.018	Irrelevant titles and abstracts
427	Ebert, T. J. and J. Novalija	(2011).	"Morbid obesity and obstructive sleep apnea: The challenging link."	10.2174/1874321801105010019	Irrelevant titles and abstracts
428	Edelmann, F., T. Jaarsma, J. Comin-Colet, J. Schorr, L. Ecochard, R. I. Hussain and M. F. Piepoli	(2020).	"Rationale and study design of OUTSTEP-HF: a randomised controlled study to assess the effect of sacubitril/valsartan and enalapril on physical activity measured by accelerometry in patients with heart failure with reduced ejection fraction."	10.1002/ejhf.1919	Irrelevant titles and abstracts
429	Eguchi, K., T. G. Pickering, J. E. Schwartz, S. Hoshide, J. Ishikawa, S. Ishikawa, K. Shimada and K. Kario	(2008).	"Short Sleep Duration as an Independent Predictor of Cardiovascular Events in Japanese Patients With Hypertension."	10.1001/archinte.168.20.2225	Irrelevant titles and abstracts
430	Eguía Astibia, V. M. and J. A. Cascante	(2007).	"Sleep apnea-hypopnea syndrome. Concept, diagnosis and medical treatment."		Irrelevant titles and abstracts
431	Eguía, V. M. and J. A. Cascante	(2007).	"Sleep apnea-hypopnea syndrome.: Concept, diagnosis and medical treatment."		Irrelevant titles and abstracts
432	Ehrmann, D. A.	(2012).	"Metabolic dysfunction in PCOS: Relationship to obstructive sleep apnea."	10.1016/j.steroids.2011.12.001	Irrelevant titles and abstracts
433	Eisenstein, R.	(2013).	"Sleep apnea: To treat or not to treat?"	10.1111/jgs.12263	Irrelevant titles and abstracts
434	Ekstedt, M., T. Åkerstedt and M. Söderström	(2004).	"Microarousals during sleep are associated with increased levels of lipids, cortisol, and blood pressure."	10.1097/01.psy.0000145821.25453.f7	Irrelevant titles and abstracts
435	El-Ad, B. and A. D. Korczyn	(1998).	"Disorders of excessive daytime sleepiness - An update."	10.1016/S0022-510X(97)00291-8	Irrelevant titles and abstracts
436	Elder, S. J., R. L. Pisoni, T. Akizawa, R. Fissell, V. E. Andreucci, S. Fukuhara, K. Kurokawa, H. C. Rayner, A. L. Furniss, F. K. Port and R. Saran	(2008).	"Sleep quality predicts quality of life and mortality risk in haemodialysis patients: Results from the Dialysis Outcomes and Practice Patterns Study (DOPPS)."	10.1093/ndt/gfm630	Irrelevant titles and abstracts
437	El-Menyar, A., K. AlHabib, W. Almahmeed, A. Al-Motarreb, K. Sulaiman, A. A. Alsheikh-Ali, J. Al-Lawati, H. AlThani, N. Asaad and J. Al Suwaidi	(2012).	"Prior oral antiplatelet use in patients presenting with acute coronary syndrome. Insights from GULF RACE-2 registry."	10.1161/CIR.0b013e31824fcdb3	Irrelevant titles and abstracts
438	El-Menyar, A., K. F. AlHabib, A. Al-Motarreb, A. Hersi, H. Al Faleh, N. Asaad, S. Al Saif, W. Almahmeed, K. Sulaiman, H. Amin, J. Al-Lawati, A. A. Alsheikh-Ali, A. AlQahtani, N. Q. Al-Sagheer, R. Singh and J. Al Suwaidi	(2012).	"Prior antiplatelet use and cardiovascular outcomes in patients presenting with acute coronary syndromes."	10.2165/11597580-000000000-00000	Irrelevant titles and abstracts
439	El-Solh, A. A., M. E. Akinnusi, B. Moitheennazima, L. Ayyar and S. Relia	(2010).	"Endothelial Function in Patients with Post-CPAP Residual Sleepiness."		Irrelevant titles and abstracts
440	Emdin, M., G. Mirizzi, A. Giannoni, R. Poletti, G. Iudice, F. Bramanti and C. Passino	(2017).	"Prognostic Significance of Central Apneas Throughout a 24-Hour Period in Patients With Heart Failure."	10.1016/j.jacc.2017.07.740	Irrelevant titles and abstracts
441	Empana, J. P., Y. Dauvilliers, J. F. Dartigues, K. Ritchie, J. Gariepy, X. Jouven, C. Tzourio, P. Amouyel, A. Besset and P. Ducimetiere	(2009).	"Excessive daytime sleepiness is an independent risk indicator for cardiovascular mortality in community-dwelling elderly the three city study."	10.1161/STROKEAHA.108.530824	Irrelevant titles and abstracts
442	Endeshaw, Y., T. B. Rice, A. V. Schwartz, K. L. Stone, T. M. Manini, S. Satterfield, S. Cummings, T. Harris, M. Pahor and A. B. C. S. Hlth	(2013).	"Snoring, Daytime Sleepiness, and Incident Cardiovascular Disease in The Health, Aging, and Body Composition Study."	10.5665/sleep.3140	Irrelevant titles and abstracts
443	Endeshaw, Y. W., A. V. Schwartz, K. Stone, P. Caserotti, T. Harris, S. Smagula, S. Satterfield and A. B. C. S. Hlth	(2016).	"Nocturia, Insomnia Symptoms and Mortality among Older Men: The Health, Aging and Body Composition Study."	10.5664/jcsm.5870	Irrelevant titles and abstracts
444	Engleman, H. M., K. Gough, S. E. Martin, R. N. Kingshott, P. L. Padfield and N. J. Douglas	(1996).	"Ambulatory blood pressure on and off continuous positive airway pressure therapy for the sleep apnea/hypopnea syndrome: Effects in ''non-dippers''."	10.1093/sleep/19.5.378	Irrelevant titles and abstracts
445	Ensrud, K. E., A. M. Kats, J. T. Schousboe, L. Langsetmo, T. N. Vo, T. L. Blackwell, D. J. Buysse, S. Ancoli-Israel, K. L. Stone and F. Study Osteoporotic	(2020).	"Multidimensional sleep health and subsequent health-care costs and utilization in older women."	10.1093/sleep/zsz230	Irrelevant titles and abstracts
446	Epstein, L. J. and J. W. Weiss	(1998).	"Clinical consequences of obstructive sleep apnea."		Irrelevant titles and abstracts
447	Erman, M. K. and R. Rosenberg	(2007).	"Modafinil for excessive sleepiness associated with chronic shift work sleep disorder: Effects on patient functioning and health-related quality of life."	10.4088/pcc.v09n0304	Irrelevant titles and abstracts
448	Erman, M. K., T. Young, S. R. Patel, D. N. Neubauer, D. L. Ginsberg and E. Hollander	(2005).	"The role of modified-release formulations in hypnotic therapy for insomnia."		Irrelevant titles and abstracts
449	Eshera, Y. M., L. Gavrilova and J. W. Hughes	(2023).	"Sleep is Essential for Cardiovascular Health: An Analytic Review of the Relationship Between Sleep and Cardiovascular Mortality."		Irrelevant titles and abstracts
450	Esmaeili, N., G. Labarca, W. H. Hu, D. Vena, L. Messineo, L. Gell, M. Hajipour, L. Taranto-Montemurro, S. A. Sands, S. Redline, A. Wellman, M. Sehhati and A. Azarbarzin	(2023).	"Hypoxic Burden Based on Automatically Identified Desaturations Is Associated with Adverse Health Outcomes."	10.1513/AnnalsATS.202303-248OC	Irrelevant titles and abstracts
451	Esquerr, R., K. Saw, D. Robles and M. Minton	(2009).	"Altered nitrite reductase activity of glycated hemoglobin."	10.1016/j.niox.2009.05.002	Irrelevant titles and abstracts
452	Esquinas, C., M. Sánchez-de-la Torre, A. Aldomá, M. Florés, M. Martínez, A. Barceló and F. Barbé	(2013).	"Rationale and methodology of the impact of continuous positive airway pressure on patients with ACS and nonsleepy OSA: the ISAACC Trial."	10.1002/clc.22166	Irrelevant titles and abstracts
453	Esquinas, C., M. Sánchez-de-la Torre, A. Aldomá, M. Florés, M. Martínez, A. Barceló, F. Barbé and N. Spanish Sleep	(2013).	"Rationale and Methodology of the Impact of Continuous Positive Airway Pressure on Patients With ACS and Nonsleepy OSA: The ISAACC Trial."	10.1002/clc.22166	Irrelevant titles and abstracts
454	Euctr, F. I.	(2011).	"Treatment with Iloprost and Integrilin compared to standard care in severe pneumonia patients with severe sepsis."		Irrelevant titles and abstracts
455	Eulenburg, C., Y. Celik, S. Redline, E. Thunstrom, H. Glantz, P. J. Strollo and Y. Peker	(2023).	"Cardiovascular Outcomes in Adults with Coronary Artery Disease and Obstructive Sleep Apnea with versus without Excessive Daytime Sleepiness in the RICCADSA Cinical Trial."	10.1513/AnnalsATS.202208-676OC	Irrelevant titles and abstracts
456	Eulenburg, C., Y. Celik, S. Redline, E. Thunström, H. Glantz, P. J. Strollo and Y. Peker	(2023).	"Cardiovascular Outcomes in Adults with Coronary Artery Disease and Obstructive Sleep Apnea with versus without Excessive Daytime Sleepiness in the RICCADSA Clinical Trial."	10.1513/AnnalsATS.202208-676OC	Irrelevant titles and abstracts
457	Eun, H. and T. Kim	(2011).	"The risk of dementia by sleep disturbances in communitydwelling elderly population of urban and island areas."	10.1016/S1876-2018(11)60207-4	Irrelevant titles and abstracts
458	Fakroune, S. and S. van den Broucke	(2023).	"Determinants of unhealthy sleeping habits among Belgian university students: an application of the Theory of Planned Behavior."		Irrelevant titles and abstracts
459	Fan, H. Q., Y. Li, L. Thijs, T. W. Hansen, J. Boggia, M. Kikuya, K. Björklund-Bodegård, T. Richart, T. Ohkubo, J. Jeppesen, C. Torp-Pedersen, E. Dolan, T. Kuznetsova, K. Stolarz-Skrzypek, V. Tikhonoff, S. Malyutina, E. Casiglia, Y. Nikitin, L. Lind, E. Sandoya, K. Kawecka-Jaszcz, Y. Imai, H. Ibsen, E. O'Brien, J. G. Wang, J. A. Staessen and P. Int Database Ambulatory Blood	(2010).	"Prognostic value of isolated nocturnal hypertension on ambulatory measurement in 8711 individuals from 10 populations."	10.1097/HJH.0b013e32833b49fe	Irrelevant titles and abstracts
460	Fan, M. Y. and L. Qi (2020).	(2020).	Sleep, Genetics, and Human Health.		Irrelevant titles and abstracts
461	Fang, W.S. Le, W. Han, X. Peng-Jiao, Y. Shuai, Z. Rui-Ling, et al.	(2023).	Association between napping and cognitive impairment: A systematic review and meta-analysis	10.1016/j.sleep.2023.09.022	Irrelevant titles and abstracts
462	Fanfulla, F., L. Cascone and A. E. Taurino	(2004).	"Sleep disordered breathing in patients with chronic obstructive pulmonary disease."		Irrelevant titles and abstracts
463	Fang, Y. Y., Y. Q. He, Y. Z. Huang, L. S. Ran, W. H. Song, J. H. Hao, D. Yao, R. Li, D. J. Pan, T. T. Qin and M. H. Wang	(2022).	"Sleep duration, daytime napping, and risk of incident stroke: Nuances by metabolic syndrome from the China health and retirement longitudinal study."	10.3389/fcvm.2022.976537	Irrelevant titles and abstracts
464	Faraut, B., T. Andrillon, M. F. Vecchierini and D. Leger	(2017).	"Napping: A public health issue. From epidemiological to laboratory studies."	10.1016/j.smrv.2016.09.002	Irrelevant titles and abstracts
465	Faraut, B., K. Z. Boudjeltia, M. Dyzma, A. Rousseau, E. David, P. Stenuit, T. Franck, P. Van Antwerpen, M. Vanhaeverbeek and M. Kerkhofs	(2011).	"Benefits of napping and an extended duration of recovery sleep on alertness and immune cells after acute sleep restriction."	10.1016/j.bbi.2010.08.001	Irrelevant titles and abstracts
466	Fatouleh, R., D. K. McKenzie and V. G. Macefield	(2014).	"Respiratory modulation of muscle sympathetic nerve activity in obstructive sleep apnoea."	10.1113/expphysiol.2013.077511	Irrelevant titles and abstracts
467	Fava, C., M. Montagnana, E. J. Favaloro, G. C. Guidi and G. Lippi	(2011).	"Obstructive sleep apnea syndrome and cardiovascular diseases."	10.1055/s-0031-1273092	Irrelevant titles and abstracts
468	Fang,W. , S. Le, W. Han, X. Peng-Jiao, Y. Shuai, Z. Rui-Ling, et al.	(2023).	Association between napping and cognitive impairment: A systematic review and meta-analysis		Irrelevant titles and abstracts
469	Fedecostante, M., P. Barbatelli, F. Guerra, E. Espinosa, P. Dessì-Fulgheri and R. Sarzani	(2012).	"Summer does not always mean lower: seasonality of 24 h, daytime, and night-time blood pressure."	10.1097/HJH.0b013e328354668a	Irrelevant titles and abstracts
470	Felisbino-Mendes, M. S., T. Géa-Horta, A. L. P. Ribeiro, G. Kac, S. M. D. Silqueira and G. Velásquez-Meléndez	(2011).	"Association between metabolic syndrome and parameters of 24-hour blood pressure ambulatory monitoring."	10.1590/s0004-27302011000600004	Irrelevant titles and abstracts
471	Feltner, C., I. F. Wallace, S. Aymes, J. Cook Middleton, K. L. Hicks, M. Schwimmer, C. Baker, C. P. Balio, D. Moore, C. E. Voisin and D. E. Jonas	(2022).	"Screening for Obstructive Sleep Apnea in Adults: Updated Evidence Report and Systematic Review for the US Preventive Services Task Force."	10.1001/jama.2022.18357	Irrelevant titles and abstracts
472	Feltner, C., I. F. Wallace, S. Aymes, J. C. Middleton, K. L. Hicks, M. Schwimmer, C. Baker, C. P. Balio, D. Moore, C. E. Voisin and D. E. Jonas	(2022).	"Screening for Obstructive Sleep Apnea in Adults: Updated Evidence Report and Systematic Review for the US Preventive Services Task Force."	10.1001/jama.2022.18357	Irrelevant titles and abstracts
473	Feng, J., Q. Y. He, X. L. Zhang and B. Y. Chen	(2012).	"Epworth Sleepiness Scale may be an indicator for blood pressure profile and prevalence of coronary artery disease and cerebrovascular disease in patients with obstructive sleep apnea."	10.1007/s11325-011-0481-5	Irrelevant titles and abstracts
474	Feng, J., Q. Y. He, X. L. Zhang, B. Y. Chen, Z. A. Liang, S. G. Huang, J. Kang, G. F. Wang, L. Q. Zhang, L. J. Ma, B. Wang, Q. C. Lin, J. N. Zhang, H. G. Liu, Y. M. Luo, J. H. Liu, S. Wang, G. H. Xiao, G. Lu, J. Zhang and X. W. Feng	(2012).	"Epworth sleepiness scale may be an indicator for blood pressure profile and prevalence of coronary artery disease and cerebrovascular disease in patients with obstructive sleep apnea."	10.1007/s11325-011-0481-5	Irrelevant titles and abstracts
475	Feng, J., Q. Y. He, X. L. Zhang, B. Y. Chen and M. Soc Resp	(2012).	"Epworth Sleepiness Scale may be an indicator for blood pressure profile and prevalence of coronary artery disease and cerebrovascular disease in patients with obstructive sleep apnea."	10.1007/s11325-011-0481-5	Irrelevant titles and abstracts
476	Feng, X. B., D. M. Wang, R. Y. Liang, M. Cheng, L. M. Cao, Y. Xiao, M. Zhou, M. A. He, X. M. Zhang, J. Yuan and W. H. Chen	(2021).	"Peripheral white blood cell counts mediated the associations of sleep duration with atherosclerotic cardiovascular disease risk: a cross-sectional study of middle-aged and older Chinese."	10.1007/s11325-021-02338-8	Irrelevant titles and abstracts
477	Ferenci, T. and A. Jánosi	(2021).	"[Diurnal and seasonal patterns in the incidence and mortality of acute myocardial infarction in Hungary]."	10.1556/650.2021.32076	Irrelevant titles and abstracts
478	Feres, M. C., C. S. Silva, L. Mello-Fujita, M. C. De Martino, M. A. Machado, R. Bini Jr, A. A. Lino De Souza, D. Poyares and S. Tufi	(2015).	"Relative contribution of high sensitivity cardiac Troponins I and T in cardiovascular risk stratification in patients with OS after treatment with CPAP."		Irrelevant titles and abstracts
479	Ferini-Strambi, L., G. E. Lombardi, S. Marelli and A. Galbiati	(2017).	"Neurological Deficits in Obstructive Sleep Apnea."	10.1007/s11940-017-0451-8	Irrelevant titles and abstracts
480	Ferini-Strambi, L. and S. Marelli	(2012).	"Sleep dysfunction in multiple system atrophy."	10.1007/s11940-012-0189-2	Irrelevant titles and abstracts
481	Ferinistrambi, L., M. Zucconi, A. Oldani and S. Smirne	(1992).	"HEART-RATE-VARIABILITY DURING SLEEP IN SNORERS WITH AND WITHOUT OBSTRUCTIVE SLEEP-APNEA."	10.1378/chest.102.4.1023	Irrelevant titles and abstracts
482	Fermin, A. M., U. Afzal and A. Culebras	(2016).	"Sleep in Neuromuscular Diseases."	10.1016/j.jsmc.2015.10.005	Irrelevant titles and abstracts
483	Fernandez-Berges, D., L. C. Sanchez, J. Marrugat, J. M. C. Fernandez, P. L. Sánchez, F. J. F. Redondo, M. T. Villaroel, J. C. C. Dominguez, L. L. Bescós and J. C. Kaski	(2010).	"Role of serum biomarkers of risk in patients with diabetes and acute coronary syndrome (ACS): Results of the SIESTA (systemic inflammation evaluation in patients with NSTE-ACS) study."	10.1161/CIRCULATIONAHA.110.192774	Irrelevant titles and abstracts
484	Fietze, I., N. Laharnar, A. Obst, R. Ewert, S. B. Felix, C. Garcia, S. Gläser, M. Glos, C. O. Schmidt, B. Stubbe, H. Völzke, S. Zimmerman and T. Penzel	(2019).	"Prevalence and association analysis of obstructive sleep apnea with gender and age differences - Results of SHIP-Trend."	10.1111/jsr.12770	Irrelevant titles and abstracts
485	Fietze, I., N. Laharnar, A. Obst, R. Ewert, S. B. Felix, C. Garcia, S. Gläser, M. Glos, C. O. Schmidt, B. Stubbe, H. Völzke, S. Zimmermann and T. Penzel	(2019).	"Prevalence and association analysis of obstructive sleep apnea with gender and age differences - Results of SHIP-Trend."	10.1111/jsr.12770	Irrelevant titles and abstracts
486	Fietze, I., N. Laharnar, A. Obst, R. Ewert, S. B. Felix, C. Garcia, S. Gläser, M. Glos, C. O. Schmidt, B. Stubbe, H. Völzke, S. Zimmermann and T. Penzel	(2019).	"Prevalence and association analysis of obstructive sleep apnea with gender and age differences – Results of SHIP-Trend."	10.1111/jsr.12770	Irrelevant titles and abstracts
487	Fitscha, P. and D. Haoula	(2014).	"From the resident doctor's point of view: Is obstructive sleep apnea rightly an orphan in hypertensiology?"		Irrelevant titles and abstracts
488	Fitzpatrick, J., E. S. Kerns, E. D. Kim, S. M. Sozio, B. G. Jaar, M. M. Estrella, L. G. Tereshchenko, J. M. Monroy-Trujillo, R. S. Parekh and G. Bourjeily	(2021).	"Functional outcomes of sleep predict cardiovascular intermediary outcomes and all-cause mortality in patients on incident hemodialysis."	10.5664/jcsm.9304	Irrelevant titles and abstracts
489	Fitzpatrick, J., E. S. Kerns, S. M. Sozio, M. M. Estrella, B. G. Jaar, R. S. Parekh and G. Bourjeily	(2019).	"Functional outcomes of sleep predict all-cause mortality in incident hemodialysis patients."		Irrelevant titles and abstracts
490	Flavell, H., R. Marshall, A. T. Thornton, P. L. Clements, R. Antic and R. D. McEvoy	(1992).	"HYPOXIA EPISODES DURING SLEEP IN HIGH TETRAPLEGIA."		Irrelevant titles and abstracts
491	Fleetham, J. A.	(2010).	"Waking up to sleep-disordered breathing."	10.1136/thx.2010.144931	Irrelevant titles and abstracts
492	Fletcher, E. C., R. A. Luckett, S. Goodnight-White, C. C. Miller, W. Qian and C. Costarangos-Galarza	(1992).	"A double-blind trial of nocturnal supplemental oxygen for sleep desaturation in patients with chronic obstructive pulmonary disease and a daytime PaO2 above 60 mm Hg."	10.1164/ajrccm/145.5.1070	Irrelevant titles and abstracts
493	Flinta, I. and P. Ponikowski	(2016).	"Relationship between central sleep apnea and Cheyne-Stokes Respiration."	10.1016/j.ijcard.2016.02.124	Irrelevant titles and abstracts
494	Flo-Groeneboom, E., T. Elvegaard, C. Gulla and B. S. Husebo	(2021).	"The longitudinal association between the use of antihypertensive medications and 24-hour sleep in nursing homes: results from the randomized controlled COSMOS trial."	10.1186/s12877-021-02317-4	Irrelevant titles and abstracts
495	Floras, J. S.	(2009).	"Should sleep apnoea be a specific target of therapy in chronic heart failure?"	10.1136/hrt.2008.142729	Irrelevant titles and abstracts
496	Flores, E. A. B., G. L. Filho, P. R. Genta, C. M. Montero, F. Z. D. R. Requena, G. De Oliveira, H. G. V. Alcivar, J. V. De Moraes and T. R. B. Machado	(2022).	"Central apnea and opioids: report of a case treated with oxygen."		Irrelevant titles and abstracts
497	Foley, D. J., K. Masaki, L. White, E. K. Larkin, A. Monjan and S. Redline	(2003).	"Sleep-disordered breathing and cognitive impairment in elderly Japanese-American men."	10.1093/sleep/26.5.596	Irrelevant titles and abstracts
498	Foley, D. J., A. A. Monjan, K. H. Masaki, P. L. Enright, S. F. Quan and L. R. White	(1999).	"Associations of symptoms of sleep apnea with cardiovascular disease, cognitive impairment, and mortality among older Japanese-American men."	10.1111/j.1532-5415.1999.tb02564.x	Irrelevant titles and abstracts
499	Ford, E. S., T. J. Cunningham, W. H. Giles and J. B. Croft	(2015).	"Trends in insomnia and excessive daytime sleepiness among US adults from 2002 to 2012."	10.1016/j.sleep.2014.12.008	Irrelevant titles and abstracts
500	Formiga, F., A. Ferrer, J. Sobrino, A. Coca, A. Riera and R. Pujol	(2009).	"Ambulatory blood pressure monitoring (ABPM) in nonagenarians."	10.1016/j.archger.2008.03.003	Irrelevant titles and abstracts
501	Fornadi, K., K. Z. Ronai, C. Z. Turanyi, T. S. Malavade, C. M. Shapiro, M. Novak, I. Mucsi and M. Z. Molnar	(2014).	"Sleep apnea is not associated with worse outcomes in kidney transplant recipients."	10.1038/srep06987	Irrelevant titles and abstracts
502	Fotbolcu, H. and P. Soysal	(2023).	"Effect of insomnia and excessive daytime sleepiness on cardiac functions in older adults."	10.1111/psyg.12999	Irrelevant titles and abstracts
503	Fountoulakis, P. N., A. Terzoudi, D. Tsiptsios, A. S. Triantafyllis, A. Matziridis, E. Leontidou, A. Manolis, K. Tsamakis, A. Ouranidis, P. Steiropoulos, T. Vorvolakos, A. Serdari and G. Tripsianis	(2022).	"Exploring the association between sleep insufficiency and self-reported cardiovascular disease among northeastern Greeks."	10.5935/1984-0063.20220069	Irrelevant titles and abstracts
504	Fragoso, C. A. V. and T. M. Gill	(2007).	"Sleep complaints in community-living older persons: A multifactorial geriatric syndrome."	10.1111/j.1532-5415.2007.01399.x	Irrelevant titles and abstracts
505	Franco, C. M. R., A. M. J. Lima, L. Ataíde, O. G. Lins, C. M. M. Castro, A. A. Bezerra, M. F. de Oliveira and J. R. M. Oliveira	(2012).	"Obstructive Sleep Apnea Severity Correlates with Cellular and Plasma Oxidative Stress Parameters and Affective Symptoms."	10.1007/s12031-012-9738-0	Irrelevant titles and abstracts
506	Franco, P., I. Kato, H. L. Richardson, J. S. C. Yang, E. Montemitro and R. S. C. Horne	(2010).	"Arousal from sleep mechanisms in infants."	10.1016/j.sleep.2009.12.014	Irrelevant titles and abstracts
507	Franklin, K. A. and E. Lindberg	(2015).	"Obstructive sleep apnea is a common disorder in the population-A review on the epidemiology of sleep apnea."	10.3978/j.issn.2072-1439.2015.06.11	Irrelevant titles and abstracts
508	Franklin, K. A., N. Rehnqvist and S. Axelsson	(2007).	Lakartidningen		Irrelevant titles and abstracts
509	F. J. Franke, M. Arzt, T. Kroner, M. Gorski, I. M. Heid, C. A. Böger, et al.	(2019).	Daytime napping and diabetes-associated kidney disease	10.1016/j.sleep.2018.10.034	Irrelevant titles and abstracts
510	Fraser, S. D. S., P. J. Roderick, N. J. McIntyre, S. Harris, C. McIntyre, R. Fluck and M. W. Taal	(2014).	"Assessment of Proteinuria in Patients with Chronic Kidney Disease Stage 3: Albuminuria and Non-Albumin Proteinuria."	10.1371/journal.pone.0098261	Irrelevant titles and abstracts
511	Friedman, O. and A. G. Logan	(2009).	"Nocturnal blood pressure profiles among normotensive, controlled hypertensive and refractory hypertensive subjects."		Irrelevant titles and abstracts
512	Frohnhofen, H., R. Popp, V. Willmann, H. C. Heuer and A. Firat	(2009).	"Feasibility of the Epworth Sleepiness Scale in a sample of geriatric in-hospital patients."		Irrelevant titles and abstracts
513	Fu, J. L., X. G. Zhang, J. B. Moore, B. W. Wang and R. Li	(2021).	"Midday Nap Duration and Hypertension among Middle-Aged and Older Chinese Adults: A Nationwide Retrospective Cohort Study."	10.3390/ijerph18073680	Need to read the full text
514	Fujimoto, K.	(2017).	Long-Term Oxygen Therapy (or Home Oxygen Therapy) for COPD: The Present State and Future Problems. Chronic Obstructive Pulmonary Disease:		Irrelevant titles and abstracts
515	Fukunaga, T., K. Yamamoto, Y. Mizoi, K. Nakagawa, Y. Yamamoto, M. Yamada and Y. Tatsuno	(1989).	"Aortoesophageal fistula by swallowed foreign body - A case report and review of the literature."		Irrelevant titles and abstracts
516	Fukunaga, T., K. Yamamoto, Y. Mizoi, K. Nakagawa, Y. Yamamoto, M. Yamada and Y. Tatsuno	(1989).	"[Aortoesophageal fistula by swallowed foreign body--a case report and review of the literature]."		Irrelevant titles and abstracts
517	Fung, C. H., M. V. Vitiello, C. A. Alessi, G. A. Kuchel and A. N. S. C. Planning	(2016).	"Report and Research Agenda of the American Geriatrics Society and National Institute on Aging Bedside-to-Bench Conference on Sleep, Circadian Rhythms, and Aging: New Avenues for Improving Brain Health, Physical Health, and Functioning."	10.1111/jgs.14493	Irrelevant titles and abstracts
518	Furihata, R., Y. Kaneita, M. Jike, T. Ohida and M. Uchiyama	(2016).	"Napping and associated factors: a Japanese nationwide general population survey."		Irrelevant titles and abstracts
519	Fyfe, K. L., S. R. Yiallourou, F. Y. Wong, A. Odoi, A. M. Walker and R. S. C. Horne	(2015).	"Gestational Age at Birth Affects Maturation of Baroreflex Control."	10.1016/j.jpeds.2014.11.026	Irrelevant titles and abstracts
520	Gaffey, A. E., S. Jeon, S. Conley, D. Jacoby, G. I. Ash, H. K. Yaggi, M. O'Connell, S. J. Linsky and N. S. Redeker	(2021).	"Perceived Stress, Subjective, and Objective Symptoms of Disturbed Sleep in Men and Women with Stable Heart Failure."	10.1080/15402002.2020.1762601	Irrelevant titles and abstracts
521	Galcheva, S., M. Hachmeriyan, D. Krumova, R. Georgiev, Z. Dancheva, M. Begemann, T. Eggermann and V. Iotova	(2023).	"A girl with ROHHAD syndrome - a rare cause of rapid-onset obesity and hypothalamic dysfunction."	10.1159/000533803	Irrelevant titles and abstracts
522	Galiana-Ivars, A., L. Redondo-Robles, S. Fernández-Menéndez, F. Vázquez-Sánchez and J. Tejada-García	(2012).	"Amnesia and Ebstein anomaly: A strange combination."	10.1159/000339538	Irrelevant titles and abstracts
523	Galland, B. C., B. J. Taylor, D. P. G. Bolton and R. M. Sayers	(2006).	"Heart rate variability and cardiac reflexes in small for gestational age infants."	10.1152/japplphysiol.01275.2005	Irrelevant titles and abstracts
524	Gangwisch, J. E., K. Rexrode, J. P. Forman, K. Mukamal, D. Malaspina and D. Feskanich	(2014).	"Daytime sleepiness and risk of coronary heart disease and stroke: results from the Nurses' Health Study II."	10.1016/j.sleep.2014.04.001	Irrelevant titles and abstracts
525	Gangwisch, J. E., J. B. Turner, M. G. Opler and D. Malaspina	(2015).	"Sleep as a mediator between socioeconomic status and health outcomes."		Irrelevant titles and abstracts
526	Gao, E. W., J. Hou, Y. Zhou, J. X. Ma, T. Li, J. F. Zhang, L. Wang, W. H. Chen and J. Yuan	(2021).	"Mediation effect of platelet indices on the association of daytime nap duration with 10-year ASCVD risk."	10.1080/09537104.2020.1719055	Irrelevant titles and abstracts
527	Gao, X., M. Bachan, Z. Khan and R. Siegel	(2018).	"Fulminant clostridium difficile colitis associated with extreme leukemoid reaction."	10.1097/01.ccm.0000528527.65667.1d	Irrelevant titles and abstracts
528	Gao, X., N. H. Huang, X. B. Guo and T. Huang	(2022).	"Role of sleep quality in the acceleration of biological aging and its potential for preventive interaction on air pollution insults: Findings from the UK Biobank cohort."	10.1111/acel.13610	Irrelevant titles and abstracts
529	Garbarino, S., E. Scoditti, P. Lanteri, L. Conte, N. Magnavita and D. M. Toraldo	(2018).	"Obstructive sleep apnea with or without excessive daytime sleepiness: Clinical and experimental data-driven phenotyping."	10.3389/fneur.2018.00505	Irrelevant titles and abstracts
530	García Vega, J. R., M. M. De La Plata, N. Galindo, M. Navarro, D. Díez and F. Láncara	(2014).	"Genioglossus muscle advancement: A modification of the conventional technique."	10.1016/j.jcms.2013.05.007	Irrelevant titles and abstracts
531	Garrigue, S., P. Bordier, P. Jaïs, D. C. Shah, M. Hocini, C. Raherisson, M. T. De Lara, M. Haïssaguerre and J. Clementy	(2002).	"Benefit of atrial pacing in sleep apnea syndrome."	10.1056/NEJMoa011919	Irrelevant titles and abstracts
532	Garrison, S. R., M. R. Kolber, G. M. Allan, J. Bakal, L. Green, A. Singer, D. R. Trueman, F. A. McAlister, R. S. Padwal, M. D. Hill and et al.	(2022).	"Bedtime versus morning use of antihypertensives for cardiovascular risk reduction (BedMed): protocol for a prospective, randomised, open-label, blinded end-point pragmatic trial."	10.1136/bmjopen-2021-059711	Irrelevant titles and abstracts
533	Garrison, S. R., M. R. Kolber, G. M. Allan, J. Bakal, L. Green, A. Singer, D. R. Trueman, F. A. McAlister, R. S. Padwal, M. D. Hill, B. Manns, K. McGrail, B. O'Neill, M. Greiver, L. S. Froentjes, D. P. Manca, D. Mangin, S. T. Wong, C. MacLean, J. E. Kirkwood, R. McCracken, J. P. McCormack, C. Norris and T. Korownyk	(2022).	"Bedtime versus morning use of antihypertensives for cardiovascular risk reduction (BedMed): protocol for a prospective, randomised, open-label, blinded end-point pragmatic trial."	10.1136/bmjopen-2021-059711	Irrelevant titles and abstracts
534	Gatto, M. C., A. Armato, E. Silvetti, T. Salatino, A. Piro, G. Giunta, A. Ciccaglione, M. Mancone and F. Fedele	(2014).	"Obstructive sleep apnea syndrome with sinus pauses: There are indications for cardiac pacing?"	10.1714/1501.16523	Irrelevant titles and abstracts
535	Gau, F. Y., X. P. Chen, H. Y. Wu, M. L. Lin and Y. F. C. Chao	(2011).	"Sleep-related predictors of quality of life in the elderly versus younger heart failure patients: A questionnaire survey."	10.1016/j.ijnurstu.2010.07.011	Irrelevant titles and abstracts
536	Gay, J. G., M. Valls and C. Jose Luis	(2018).	"COST-EFFECTIVENESS OF OXIGEN THERAPY WITH C-PAP FOR THE TREATMENT OF OBSTRUCTIVE SLEEP APNOEA SYNDROME (OSA) VERSUS THE STANDARD OF CARE IN THE MEXICAN PUBLIC HEALTH CARE SYSTEM."	10.1016/j.jval.2018.09.1538	Irrelevant titles and abstracts
537	Geale, C. and S. A. Akhund	(2022).	"Antimicrobial Compliance with CPAP in patients with obstructive sleep apnea: sleeping times with and without apparatus: A pilot study."		Irrelevant titles and abstracts
538	Geng, T. T., T. H. Jafar, J. M. Yuan and W. P. Koh	(2019).	"Sleep duration and risk of end-stage renal disease: the Singapore Chinese Health Study."	10.1016/j.sleep.2018.10.007	Irrelevant titles and abstracts
539	Gentile, F., C. Borrelli, P. Sciarrone, F. Buoncristiani, J. Spiesshoefer, F. Bramanti, G. Iudice, G. Vergaro, M. Emdin, C. Passino and A. Giannoni	(2022).	"Central Apneas Are More Detrimental in Female Than in Male Patients With Heart Failure."	10.1161/jaha.121.024103	Irrelevant titles and abstracts
540	Georgousopoulou, E. N., D. D. Mellor, N. Naumovski, E. Polychronopoulos, S. Tyrovolas, S. Piscopo, G. Valacchi, F. Anastasiou, A. Zeimbekis, V. Bountziouka, E. Gotsis, G. Metallinos, D. Tyrovola, A. Foscolou, J. A. Tur, A. L. Matalas, C. Lionis, L. Sidossis, D. Panagiotakos and M. S. Grp	(2017).	"Mediterranean lifestyle and cardiovascular disease prevention."	10.21037/cdt.2017.03.11	Irrelevant titles and abstracts
541	Georgousopoulou, E. N., N. Naumovski, D. D. Mellor, S. Tyrovolas, S. Piscopo, G. Valacchi, N. Tsakountakis, A. Zeimbekis, V. Bountziouka, E. Gotsis, G. Metallinos, D. Tyrovola, J. Kellett, A. Foscolou, J. A. Tur, A. L. Matalas, C. Lionis, E. Polychronopoulos, L. Sidossis and D. B. Panagiotakos	(2017).	"Association between siesta (daytime sleep), dietary patterns and the presence of metabolic syndrome in elderly living in Mediterranean area (MEDIS study): The moderating effect of gender."	10.1007/s12603-016-0865-0	Irrelevant titles and abstracts
542	Ghosal, R., R. Torres, S. Gill, Y. Pyatkevich, S. Bermingham, D. L. Buhl, V. Zipunnikov and D. Volfson	(2024).	"Applying a model of nap detection from actigraphy data to a study of patients with narcolepsy type 1 and healthy participants."	10.1016/j.sleep.2023.11.576	Irrelevant titles and abstracts
543	Ghosh, R., S. M. Hwang, Z. Y. Cui, J. E. Gilda and A. V. Gomes	(2016).	"Different effects of the nonsteroidal anti-inflammatory drugs meclofenamate sodium and naproxen sodium on proteasome activity in cardiac cells."	10.1016/j.yjmcc.2016.03.016	Irrelevant titles and abstracts
544	Ghoshal, A. G., S. Sarkar, D. J. Roy, R. K. Das and M. Ray	(2010).	"Polysomnographic profile in a sleep laboratory in Kolkata: A retrospective analysis of 714 cases."		Irrelevant titles and abstracts
545	Giannoni, A., F. Gentile, P. Sciarrone, C. Borrelli, G. Pasero, G. Mirizzi, G. Vergaro, R. Poletti, M. F. Piepoli, M. Emdin and C. Passino	(2020).	"Upright Cheyne-Stokes Respiration in Patients With Heart Failure."	10.1016/j.jacc.2020.04.033	Irrelevant titles and abstracts
546	Gildeh, N., P. Drakatos, S. Higgins, I. Rosenzweig and B. D. Kent	(2016).	"Emerging co-morbidities of obstructive sleep apnea: cognition, kidney disease, and cancer."	10.21037/jtd.2016.09.23	Irrelevant titles and abstracts
547	Giles, T. L., T. J. Lasserson, B. Smith, J. White, J. J. Wright and C. J. Cates	(2006).	"Continuous positive airways pressure for obstructive sleep apnoea in adults."	10.1002/14651858.CD001106.pub3	Irrelevant titles and abstracts
548	Gillett, E. S. and S. L. Davidson Ward	(2016).	"Severely abnormal sleep disordered breathing after resolution of paroxysmal cough in a 6-week-old full term infant with pertussis."		Irrelevant titles and abstracts
549	Gilman, M. R., J. S. Floras, K. Usui, Y. Kaneko, R. S. T. Leung and T. D. Bradley	(2008).	"Continuous positive airway pressure increases heart rate variability in heart failure patients with obstructive sleep apnoea."	10.1042/cs20070172	Irrelevant titles and abstracts
550	Gislason, T. and O. Sunnergren (2014).	(2014).	Obstructive sleep apnoea in adults. Respiratory Epidemiology		Irrelevant titles and abstracts
551	Glantz, H., E. Thunstrom, B. Cederin, A. Kallryd, J. Ejdeback, J. Herlitz and Y. Peker	(2010).	"Obstructive sleep apnea and adherence to CPAP in coronary artery disease without daytime sleepiness: RICCADSA trial."	10.3109/14017431003771148	Irrelevant titles and abstracts
552	Glantz, H., E. Thunstrom, B. Cederin, A. Kallryd, J. Ejdeback, J. Herlitz and Y. Peker	(2011).	"Cardiac function at baseline in a revascularized coronary artery disease cohort with obstructive sleep apnea in the RICCADSA trial."	10.1093/eurjhf/hsr009	Irrelevant titles and abstracts
553	Goel, A. K., D. Talwar and S. K. Jain	(2015).	"Evaluation of short-term use of nocturnal nasal continuous positive airway pressure for a clinical profile and exercise capacity in adult patients with obstructive sleep apnea-hypopnea syndrome."	10.4103/0970-2113.156226	Irrelevant titles and abstracts
554	Gögenur, I., G. Wildschiøtz and J. Rosenberg	(2008).	"Circadian distribution of sleep phases after major abdominal surgery."	10.1093/bja/aem340	Irrelevant titles and abstracts
555	Goldberg, L. R., H. Fox, C. Stellbrink, B. Bozkurt, J. P. Boehmer, J. I. Mora, R. Doshi, T. I. Morgenthaler, W. C. Levy, T. E. Meyer, S. W. McKane and R. Germany	(2022).	"Design of the remedē System Therapy (rēST) study: A prospective non-randomized post-market study collecting clinical data on safety and effectiveness of the remedē system for the treatment of central sleep apnea."	10.1016/j.sleep.2022.08.026	Irrelevant titles and abstracts
556	Goldberg, L. R., H. Fox, C. Stellbrink, B. Bozkurt, J. P. Boehmer, J. I. Mora, R. Doshi, T. I. Morgenthaler, W. C. Levy, T. E. Meyer, S. W. McKane, R. Germany and G. Remede Syst Therapy Study	(2022).	"Design of the remede System Therapy (reST) study: A prospective non-randomized post-market study collecting clinical data on safety and effectiveness of the remede system for the treatment of central sleep apnea."	10.1016/j.sleep.2022.08.026	Irrelevant titles and abstracts
557	Goldman, S. E., M. Hall, R. Boudreau, K. A. Matthews, J. A. Cauley, S. Ancoli-Israel, K. L. Stone, S. M. Rubin, S. Satterfield, E. M. Simonsick and A. B. Newman	(2008).	"Association between nighttime sleep and napping in older adults."	10.1093/sleep/31.5.733	Irrelevant titles and abstracts
558	Goldman, S. E., K. L. Stone, S. Ancoli-Israel, T. Blackwell, S. K. Ewing, R. Boudreau, J. A. Cauley, M. Hall, K. A. Matthews and A. B. Newman	(2007).	"Poor sleep is associated with poorer physical performance and greater functional limitations in older women."	10.1093/sleep/30.10.1317	Irrelevant titles and abstracts
559	Goldstein, I. B., S. Ancoli-Israel and D. Shapiro	(2004).	"Relationship between daytime sleepiness and blood pressure in healthy older adults."	10.1016/j.amjhyper.2004.05.009	Irrelevant titles and abstracts
560	Goldstein, M. R.	(2000).	"Should elderly individuals who frequently nap take β-blockers and/or aspirin?"	10.1001/archinte.160.5.710	Irrelevant titles and abstracts
561	Gómez-Olivé, F. X., M. Thorogood, N. B. Kandala, W. Tigbe, K. Kahn, S. Tollman and S. Stranges	(2014).	"Sleep problems and mortality in rural South Africa: novel evidence from a low-resource setting."	10.1016/j.sleep.2013.10.003	Irrelevant titles and abstracts
562	Good, C. H., A. J. Brager, V. F. Capaldi and V. Mysliwiec	(2020).	"Sleep in the United States Military."	10.1038/s41386-019-0431-7	Irrelevant titles and abstracts
563	Good, D. C., J. Q. Henkle, D. Gelber, J. Welsh and S. Verhulst	(1996).	"Sleep-disordered breathing and poor functional outcome after stroke."	10.1161/01.STR.27.2.252	Irrelevant titles and abstracts
564	Goodman, M. O., H. S. Dashti, J. M. Lane, D. P. Windred, A. Burns, S. E. Jones, T. Sofer, S. M. Purcell, X. Zhu, H. M. Ollila, S. D. Kyle, K. Spiegelhalder, Y. Peker, T. Huang, S. W. Cain, A. J. K. Phillips, R. Saxena, M. K. Rutter, S. Redline and H. Wang	(2023).	"Causal Association Between Subtypes of Excessive Daytime Sleepiness and Risk of Cardiovascular Diseases."	10.1161/JAHA.122.030568	Irrelevant titles and abstracts
565	Goodman, M. O., H. S. Dashti, J. M. Lane, D. P. Windred, A. Burns, S. E. Jones, T. Sofer, S. M. Purcell, X. F. Zhu, H. M. Ollila, S. D. Kyle, K. Spiegelhalder, Y. Peker, T. Y. Huang, S. W. Cain, A. J. K. Phillips, R. Saxena, M. K. Rutter, S. Redline and H. M. Wang	(2023).	"Causal Association Between Subtypes of Excessive Daytime Sleepiness and Risk of Cardiovascular Diseases."	10.1161/jaha.122.030568	Irrelevant titles and abstracts
566	Gooneratne, N. S., K. C. Richards, M. Joffe, R. W. Lam, F. Pack, B. Staley, D. F. Dinges and A. I. Pack	(2011).	"Sleep Disordered Breathing with Excessive Daytime Sleepiness is a Risk Factor for Mortality in Older Adults."	10.1093/sleep/34.4.435	Irrelevant titles and abstracts
567	Gorzewska, A., K. Specjalski, J. Drozdowski, K. Kunicka, E. Swierblewska, L. Bieniaszewski, J. M. Slominski and E. Jassem	(2013).	"Intima-Media Thickness in Patients With Obstructive Sleep Apnea Without Comorbidities."	10.1007/s00408-013-9471-7	Irrelevant titles and abstracts
568	Gottlieb, D. J., S. E. Craig, G. Lorenzi, E. Heeley, S. Redline, R. D. McEvoy and J. Durán-Cantolla	(2013).	"Sleep Apnea Cardiovascular Clinical Trials-Current Status and Steps Forward: The International Collaboration of Sleep Apnea Cardiovascular Trialists."	10.5665/sleep.2790	Irrelevant titles and abstracts
569	Gottlieb, D. J., S. E. Craig, G. Lorenzi-Filho, E. Heeley, S. Redline, R. D. McEvoy and J. Durán-Cantolla	(2013).	"Sleep apnea cardiovascular clinical trials - Current status and steps forward: The international collaboration of sleep apnea cardiovascular trialists."	10.5665/sleep.2790	Irrelevant titles and abstracts
570	Gozes, I. and A. D. Spier	(2002).	"Peptides as drug candidates against Alzheimer's disease."	10.1002/ddr.10103	Irrelevant titles and abstracts
571	Green, D. E. and D. A. Schulman	(2010).	"Obstructive sleep apnea and cardiovascular disease."	10.1007/s11936-010-0082-9	Irrelevant titles and abstracts
572	Grandner,M. A. M. R. Sands-Lincoln, V. M. Pak and S. N. Garland	(2013).	Sleep duration, cardiovascular disease, and proinflammatory biomarkers	10.2147/nss.S31063	Irrelevant titles and abstracts
573	Gribble, A. K., C. Sayón-Orea, M. Bes-Rastrollo, S. N. Kales, R. Shirahama, M. A. Martínez-González and A. Fernandez-Montero	(2021).	"Risk of Developing Metabolic Syndrome Is Affected by Length of Daily Siesta: Results from a Prospective Cohort Study."	10.3390/nu13114182	Irrelevant titles and abstracts
574	Grimm, W., S. Apelt, N. Timmesfeld and U. Koehler	(2013).	"Sleep-disordered breathing in patients with implantable cardioverter-defibrillator."	10.1093/europace/eus356	Irrelevant titles and abstracts
575	Grimm, W. and H. F. Becker	(2006).	"Obesity, sleep apnea syndrome, and rhythmogenic risk."	10.1007/s00059-006-2800-3	Irrelevant titles and abstracts
576	Grote, L., J. Hedner and J. H. Peter	(2000).	"Sleep-related breathing disorder is an independent risk factor for uncontrolled hypertension."	10.1097/00004872-200018060-00004	Irrelevant titles and abstracts
577	Grote, L., J. Hedner and J. H. Peter	(2001).	"Mean blood pressure, pulse pressure and grade of hypertension in untreated hypertensive patients with sleep-related breathing disorder."	10.1097/00004872-200104000-00004	Irrelevant titles and abstracts
578	Grote, L., J. Mayer, T. Penzel, W. Cassel, E. Krzyzanek, J. H. Peter and P. Vonwichert	(1994).	"NOCTURNAL HYPERTENSION AND CARDIOVASCULAR RISK - CONSEQUENCES FOR DIAGNOSIS AND TREATMENT."		Irrelevant titles and abstracts
579	Grote, L., T. Ploch, J. Heitmann, L. Knaack, T. Penzel and J. H. Peter	(1999).	"Sleep-related breathing disorder is an independent risk factor for systemic hypertension."	10.1164/ajrccm.160.6.9811054	Irrelevant titles and abstracts
580	Grote, L. and D. Sommermeyer	(2010).	Early atherosclerosis and cardiovascular events. Sleep Apnoea		Irrelevant titles and abstracts
581	Grugni, G., M. Delvecchio, L. Grugni, S. Tamini and A. Sartorio	(2018).	"Physical health problems in adult patients with Prader-Willi syndrome."	10.1159/000489691	Irrelevant titles and abstracts
582	Guallar-Castillón, P., A. Bayán-Bravo, L. M. León-Muñoz, T. Balboa-Castillo, E. López-García, J. L. Gutierrez-Fisac and F. Rodríguez-Artalejo	(2014).	"The association of major patterns of physical activity, sedentary behavior and sleep with health-related quality of life: A cohort study."	10.1016/j.ypmed.2014.08.015	Irrelevant titles and abstracts
583	Gubelmann, C., R. Heinzer, J. Haba-Rubio, P. Vollenweider and P. Marques-Vidal	(2018).	"Physical activity is associated with higher sleep efficiency in the general population: the CoLaus study."	10.1093/sleep/zsy070	Irrelevant titles and abstracts
584	Gugger, M. and C. Bassetti	(2000).	"Effectiveness of nasal CPAP-treatment (continuous positive airway pressure)."	10.1024/0040-5930.57.7.444	Irrelevant titles and abstracts
585	Guilleminault, C. and T. F. Anders	(1976).	"The pathophysiology of sleep disorders in pediatrics. Part II. Sleep disorders in children."		Irrelevant titles and abstracts
586	Guimarães, C. M., A. L. L. N. Filho, F. Perrucho, C. Dias, C. Aguiar, M. Meira e Cruz and C. Salles	(2024).	"Neck circumference, epworth sleepiness scale, and their relation with falling in robust older adults aged > 65 years."	10.1016/j.sleep.2023.11.243	Irrelevant titles and abstracts
587	Guo, J., A. Li, M. Chen, D. Wei, J. Wu, T. Wang, Y. Hu, Y. Lin, X. Xu and L. Yang	(2023).	"Association of longitudinal patterns of nighttime sleep duration and daytime napping duration with risk of multimorbidity."		Irrelevant titles and abstracts
588	Guo, J., Y. Sun, L. J. Xue, Z. Y. Huang, Y. S. Wang, L. Zhang, G. H. Zhou and L. X. Yuan	(2016).	"Effect of CPAP therapy on cardiovascular events and mortality in patients with obstructive sleep apnea: a meta-analysis."	10.1007/s11325-016-1319-y	Irrelevant titles and abstracts
589	Guo, Y. X., H. Wu and Y. X. Wei	(2022).	"Nocturnal nasal congestion is associated with uncontrolled blood pressure in patients with hypertension comorbid obstructive sleep apnea."	10.1007/s00405-022-07352-4	Irrelevant titles and abstracts
590	Gursel, G., M. Aydogdu, G. Gulbas, S. Ozkaya, S. Tasyurek and F. Yildirim	(2010).	"Influence of severe obesity on non-invasive ventilation strategies and responses in patients with acute hypercapnic respiratory failure in ICU."	10.1186/cc8474	Irrelevant titles and abstracts
591	Gursel, G., M. Aydogdu, G. Gulbas, S. Ozkaya, S. Tasyurek and F. Yildirim	(2011).	"The influence of severe obesity on non-invasive ventilation (NIV) strategies and responses in patients with acute hypercapnic respiratory failure attacks in the ICU."		Irrelevant titles and abstracts
592	Gurubhagavatula, I., S. Sullivan, A. Meoli, S. Patil, R. Olson, M. Berneking and N. F. Watson	(2017).	"Management of Obstructive Sleep Apnea in Commercial Motor Vehicle Operators: Recommendations of the AASM Sleep and Transportation Safety Awareness Task Force."	10.5664/jcsm.6598	Irrelevant titles and abstracts
593	Gurubhagavatula, I. and S. S. Sullivan	(2019).	"Screening for Sleepiness and Sleep Disorders in Commercial Drivers."	10.1016/j.jsmc.2019.08.002	Irrelevant titles and abstracts
594	Gutman, D., B. Buchicic, E. Davis, J. Doumit and B. Prasad	(2015).	"Arterial stiffness in a multiethnic population with suspected obstructive sleep apnea."		Irrelevant titles and abstracts
595	Gyawali, P., M. Bursztyn, G. Ginsberg and J. Stessman	(2000).	"Is taking a siesta really a health hazard? [4] (multiple letters)."		Irrelevant titles and abstracts
596	Haarmann, H., J. Koch, N. Bonsch, M. Mende, S. M. Werhahn, C. Lüers, R. Stahrenberg, F. Edelmann, V. Holzendorf, S. von Haehling, B. Pieske, S. Andreas, L. Lüthje and R. Wachter	(2019).	"Morbidity and mortality in patients with cardiovascular risk factors and obstructive sleep apnoea: results from the DIAST-CHF cohort."	10.1016/j.rmed.2019.06.019	Irrelevant titles and abstracts
597	Haba-Rubio, J., S. De Seigneux and R. Heinzer	(2012).	"Sleep disorders in chronic renal failure."	10.1016/j.nephro.2011.07.408	Irrelevant titles and abstracts
598	Haba-Rubio, J., M. Faouzi and P. Michel	(2012).	"Siesta-strokes: Clinical characteristics and outcome of ischaemic strokes occurring during day-sleep."	10.1111/j.1365-2869.2012.01044.x	Irrelevant titles and abstracts
599	Hadad, R., B. S. Larsen, P. Weber, D. Stavnem, O. P. Kristiansen, O. W. Nielsen, S. B. Haugaard and A. Sajadieh	(2021).	"Night-time heart rate variability identifies high-risk people among people with uncomplicated type 2 diabetes mellitus."	10.1111/dme.14559	Irrelevant titles and abstracts
600	Hadanny, A., R. Shouval, J. H. Wu, N. Shlomo, R. Unger, D. Zahger, S. Matetzky, I. Goldenberg, R. Beigel, C. Gale and Z. Iakobishvili	(2021).	"Predicting 30-day mortality after ST elevation myocardial infarction: Machine learning- based random forest and its external validation using two independent nationwide datasets."	10.1016/j.jjcc.2021.06.002	Irrelevant titles and abstracts
601	Hader, C., M. Hinz, A. Welz-Barth and K. Rasche	(2006).	"Sleep disordered breathing in the elderly: A three year longitudinal cohort study."		Irrelevant titles and abstracts
602	Hafez, N. A., S. T. Azmy, D. Hanafy, O. Elkholy and J. Mekky	(2009).	"Sleep architecture and sleep disordered breathing following ischemic cerebrovascular stroke."		Irrelevant titles and abstracts
603	Hagstrom, E., R. A. Stewart, N. Hadziosmanovic, S. Denchev, A. J. Manolis, L. Wallentin, H. D. White and C. Held	(2017).	"Sleep quality and major cardiovascular events in patients with stable coronary heart disease."		Irrelevant titles and abstracts
604	Hamna, A. and G. Ashraf	(2020).	"An adult with rohhad disease."	10.1093/sleep/zsaa056.1236	Irrelevant titles and abstracts
605	Han, M., M. Guedes, J. Larkin, J. G. Raimann, A. B. L. Barra, M. E. F. Canziani, A. L. C. Neto, C. E. Poli-de-Figueiredo, P. Kotanko and R. Pecoits	(2020).	"Intradialytic Hypotension: Mechanisms and Outcome."	10.1159/000504242	Irrelevant titles and abstracts
606	Hanly, P.	(2004).	"Sleep apnea and daytime sleepiness in end-stage renal disease."	10.1111/j.0894-0959.2004.17206.x	Irrelevant titles and abstracts
607	Hanly, P.	(2008).	"Sleep disorders and end-stage renal disease."	10.1097/MCP.0b013e3283130f96	Irrelevant titles and abstracts
608	Hanly, P.	(2009).	"Sleep Disorders and Home Dialysis."	10.1053/j.ackd.2009.02.004	Irrelevant titles and abstracts
609	Haqqee, R., S. F. Hussain, M. Mujib and H. R. Ahmad	(2002).	"A hospital based preliminary report on sleep disordered breathing in Pakistani population."		Irrelevant titles and abstracts
610	Hara, C., F. L. Rocha and M. F. Lima-Costa	(2002).	"Daytime sleepiness: Epidemiology and impact."		Irrelevant titles and abstracts
611	Hara, H., S. Yoshida, H. Toyota and H. Yamashita	(2011).	"Application of 3D-CT evaluation of upper airway morphology of osas patients for selection of surgical treatment candidates."	10.1111/j.1479-8425.2011.00518.x	Irrelevant titles and abstracts
612	Harada, Y., T. Oga, H. Kadotani, M. Takegami, K. Takahashi, K. Sumi, T. Nakamura, Y. Ashida, I. Minami, S. Horita, Y. Oka, T. Wakamura, S. Fukuhara, M. Mishima and K. Chin	(2010).	"Analysis of the relationships between sleep-disordered breathing, hypertension, sleepiness and sleep duration in middle-aged urban male workers in japan."		Irrelevant titles and abstracts
613	Haruki, N. and J. S. Floras	(2017).	"Sleep-Disordered Breathing in Heart Failure - A Therapeutic Dilemma."	10.1253/circj.CJ-17-0440	Irrelevant titles and abstracts
614	Hattori, M. and Y. Azami	(2001).	"Searching for preventive measures of cardiovascular events in aged Japanese taxi drivers--the daily rhythm of cardiovascular risk factors during a night duty day."		Irrelevant titles and abstracts
615	Häusler, N., J. Haba-Rubio, R. Heinzer and P. Marques-Vidal	(2019).	"Association of napping with incident cardiovascular events in a prospective cohort study."	10.1136/heartjnl-2019-314999	Need to read the full text
616	Hausler, N., Q. Lisan, T. Van Sloten, J. Haba-Rubio, M. C. Perier, F. Thomas, N. Danchin, C. Guibout, P. Boutouyrie, R. Heinzer, X. Jouven, P. Marques-Vidal and J. P. Empana	(2019).	"Cardiovascular health and sleep disturbances in two population-based cohort studies."	10.1136/heartjnl-2018-314485	Irrelevant titles and abstracts
617	Häusler, N., P. Marques-Vidal, R. Heinzer and J. Haba-Rubio	(2019).	"How Are Sleep Characteristics Related to Cardiovascular Health? Results From the Population-Based HypnoLaus study."	10.1161/jaha.118.011372	Irrelevant titles and abstracts
618	Hawthorne, A., E. Delgado, A. Battle and C. Norton	(2023).	"Quetiapine Twice Daily Versus Bedtime Dosing in the Treatment of ICU Delirium."		Irrelevant titles and abstracts
619	Hawthorne, A. and A. Walton	(2022).	"Quetiapine once daily versus twice daily for treatment of icu delirium."	10.1002/jac5.1732	Irrelevant titles and abstracts
620	Hays, J. C., D. G. Blazer and D. J. Foley	(1996).	"Risk of napping: excessive daytime sleepiness and mortality in an older community population."	10.1111/j.1532-5415.1996.tb01834.x	Need to read the full text
621	Hayward, H., M. Louis, L. Edwards and R. Jacob	(2021).	"Sleep Disordered Breathing in Adults with Cerebral Palsy: What Do We Know So Far?"	10.14423/smj.0000000000001264	Irrelevant titles and abstracts
622	He, J., F. Ouyang, D. Qiu, Y. Duan, D. Luo and S. Xiao	(2020).	"Association of nap duration after lunch with prevalence of metabolic syndrome in a Chinese government employee population."	10.3390/ijerph17124268	Irrelevant titles and abstracts
623	He, J., F. Y. Ouyang, D. Qiu, Y. Y. Duan, D. Luo and S. Y. Xiao	(2020).	"Association of Nap Duration after Lunch with Prevalence of Metabolic Syndrome in a Chinese Government Employee Population."	10.3390/ijerph17124268	Irrelevant titles and abstracts
624	He, L., T. Ma, X. Cheng and Y. Bai	(2023).	"The association between sleep characteristics and the risk of all-cause mortality among individuals with cardiometabolic multimorbidity: a prospective study of UK Biobank."	10.5664/jcsm.10404	Irrelevant titles and abstracts
625	He, L. F., T. Q. Ma, X. J. Cheng and Y. P. Bai	(2023).	"The association between sleep characteristics and the risk of all-cause mortality among individuals with cardiometabolic multimorbidity: a prospective study of UK Biobank."	10.5664/jcsm.10404	Irrelevant titles and abstracts
626	He, L. F., T. Q. Ma, J. C. Li, Y. Luo, G. G. Zhang, X. J. Cheng and Y. P. Bai	(2022).	"Adherence to a healthy sleep pattern and incidence of cardiometabolic multimorbidity among hypertensive patients: a prospective study of UK Biobank."	10.1093/sleep/zsac141	Irrelevant titles and abstracts
627	He, L. F., T. Q. Ma, X. R. Wang, X. J. Cheng and Y. P. Bai	(2024).	"Association between longitudinal change of sleep patterns and the risk of cardiovascular diseases."		Irrelevant titles and abstracts
628	He, M. Y., X. L. Deng, Y. Q. Zhu, L. Y. Huan and W. Q. Niu	(2020).	"The relationship between sleep duration and all-cause mortality in the older people: an updated and dose-response meta-analysis."	10.1186/s12889-020-09275-3	Irrelevant titles and abstracts
629	He, M.-Y., Y. Yang, Y.-T. Guo, Q.-H. Tian and Y.-Q. Zhu	(2020).	"Relationship between nap and hypertension in adults: An updated meta-analysis."		Irrelevant titles and abstracts
630	Hedner, J., K. Caidahl, H. Sjöland, T. Karlsson and J. Herlitz	(2002).	"Sleep habits and their association with mortality during 5-year follow-up after coronary artery bypass surgery."	10.2143/ac.57.5.2005450	Irrelevant titles and abstracts
631	Heeley, E., L. Billot, C. S. Anderson, N. A. Antic, B. Neal and R. D. McEvoy	(2016).	"Statistical analysis plan for the Sleep Apnea cardioVascular Endpoints study: an international randomised controlled trial to determine whether continuous positive airways pressure treatment for obstructive sleep apnea in patients with CV disease prevents secondary cardiovascular events."	10.1177/1747493015607504	Irrelevant titles and abstracts
632	Heeley, E., L. Billot, C. S. Anderson, N. A. Antic, B. Neal, R. D. McEvoy and S. Investigators	(2016).	"Statistical analysis plan for the Sleep Apnea cardioVascular Endpoints study: An international randomised controlled trial to determine whether continuous positive airways pressure treatment for obstructive sleep apnea in patients with CV disease prevents secondary cardiovascular events."	10.1177/1747493015607504	Irrelevant titles and abstracts
633	Heider, K., M. Arzt, C. Lerzer, L. Kolb, F. Gfullner and M. Malfertheiner	(2017).	"Effects of adaptive servoventilation on sleep quality in treatment emergent central sleep apnea and central sleep apnea in heart failure patients with preserved ejection fraction."	10.1183/1393003.congress-2017.PA4721	Irrelevant titles and abstracts
634	Heilbrunn, E., P. Ssentongo, V. M. Chinchilli and A. E. Ssentongo	(2020).	"Sudden death in individuals with obstructive sleep apnoea: Protocol for a systematic review and meta-analysis."	10.1136/bmjopen-2020-039774	Irrelevant titles and abstracts
635	Hein, H.	(2022).	"Therapy indication and options for»mild« sleep apnoea."		Irrelevant titles and abstracts
636	Hely, M. A., W. G. J. Reid, M. A. Adena, G. M. Halliday and J. G. L. Morris	(2008).	"The Sydney Multicenter Study of Parkinson's disease: The inevitability of dementia at 20 years."	10.1002/mds.21956	Irrelevant titles and abstracts
637	Henderson, L. A., R. H. Fatouleh, L. C. Lundblad, D. K. McKenzie and V. G. Macefield	(2016).	"Effects of 12 Months Continuous Positive Airway Pressure on Sympathetic Activity Related Brainstem Function and Structure in Obstructive Sleep Apnea."	10.3389/fnins.2016.00090	Irrelevant titles and abstracts
638	Henderson, L. A. and V. G. Macefield	(2016).	"Obstructive Sleep Apnoea and Hypertension: the Role of the Central Nervous System."	10.1007/s11906-016-0665-2	Irrelevant titles and abstracts
639	Hening, W. A., R. P. Allen, K. R. Chaudhuri, M. Hornyak, H. B. Lee, J. Winkelman and R. Yoakum	(2007).	"Clinical significance of RLS."	10.1002/mds.21665	Irrelevant titles and abstracts
640	Henrichs, B. M. and R. P. Walsh	(2012).	"Is that snoring something to worry about? Anesthetic implications for obstructive sleep apnea."		Irrelevant titles and abstracts
641	Henskens, L. H. G., M. P. J. van Boxtel, A. A. Kroon, R. J. van Oostenbrugge, J. Lodder and P. W. de Leeuw	(2011).	"Subjective sleep disturbance increases the nocturnal blood pressure level and attenuates the correlation with target-organ damage."	10.1097/HJH.0b013e32834192d5	Irrelevant titles and abstracts
642	Heras, M.	(2003).	"The SIESTA study. One more step in the knowledge of acute coronary syndromes."	10.1157/13045647	Irrelevant titles and abstracts
643	Héritier, H., D. Vienneau, M. Foraster, I. C. Eze, E. Schaffner, L. Thiesse, F. Ruzdik, M. Habermacher, M. Köpfli, R. Pieren, A. Schmidt-Trucksäss, M. Brink, C. Cajochen, J. M. Wunderli, N. Probst-Hensch, M. Röösli and S. N. C. S. Grp	(2018).	"Diurnal variability of transportation noise exposure and cardiovascular mortality: A nationwide cohort study from Switzerland."	10.1016/j.ijheh.2018.02.005	Irrelevant titles and abstracts
644	Hermida, R. C., D. E. Ayala, J. R. Fernandez, F. Portaluppi, F. Fabbian and M. H. Smolensky	(2011).	"Circadian rhythms in blood pressure regulation and optimization of hypertension treatment with ACE inhibitor and ARB medications."	10.1038/ajh.2010.217	Irrelevant titles and abstracts
645	Hermida, R. C., D. E. Ayala, J. R. Fernández, F. Portaluppi, F. Fabbian and M. H. Smolensky	(2011).	"Circadian Rhythms in Blood Pressure Regulation and Optimization of Hytertension Treatment With ACE Inhibitor and ARB Medications."	10.1038/ajh.2010.217	Irrelevant titles and abstracts
646	Hermida, R. C., D. E. Ayala, M. J. Fontao, A. Mojón and J. R. Fernández	(2010).	"CHRONOTHERAPY WITH VALSARTAN/AMLODIPINE FIXED COMBINATION: IMPROVED BLOOD PRESSURE CONTROL OF ESSENTIAL HYPERTENSION WITH BEDTIME DOSING."	10.3109/07420528.2010.489167	Irrelevant titles and abstracts
647	Hermida, R. C., D. E. Ayala, M. J. Fontao, A. Mojón and J. R. Fernández	(2013).	"Ambulatory Blood Pressure Monitoring: Importance of Sampling Rate and Duration-48 Versus 24 Hours-on the Accurate Assessment of Cardiovascular Risk."	10.3109/07420528.2012.701457	Irrelevant titles and abstracts
648	Hermida, R. C., D. E. Ayala, A. Mojón and J. R. Fernández	(2010).	"Influence of circadian time of hypertension treatment on cardiovascular risk: results of the MAPEC study."	10.3109/07420528.2010.510230	Irrelevant titles and abstracts
649	Hermida, R. C., D. E. Ayala, A. Mojón and J. R. Fernández	(2016).	"Sleep-time BP: prognostic marker of type 2 diabetes and therapeutic target for prevention."	10.1007/s00125-015-3748-8	Irrelevant titles and abstracts
650	Hermida, R. C., D. E. Ayala, A. Mojón, M. J. Fontao and J. R. Fernández	(2011).	"Chronotherapy With Valsartan/Hydrochlorothiazide Combination in Essential Hypertension: Improved Sleep-Time Blood Pressure Control With Bedtime Dosing."	10.3109/07420528.2011.589935	Irrelevant titles and abstracts
651	Hermida, R. C., D. E. Ayala, A. Mojón, M. H. Smolensky, J. J. Crespo, A. Otero, M. Domínguez-Sardiña, A. Moyá, M. T. Ríos, M. C. Castiñeira, P. A. Callejas, L. Pousa, E. Sineiro, J. L. Salgado, C. Durán, J. J. Sánchez and J. R. Fernández	(2021).	"Cardiovascular disease risk stratification by the Framigham score is markedly improved by ambulatory compared with office blood pressure."	10.1016/j.recesp.2020.08.002	Irrelevant titles and abstracts
652	Hermida, R. C., D. E. Ayala, A. Mojón, M. H. Smolensky, F. Portaluppi and J. R. Fernández	(2014).	"Sleep-time ambulatory blood pressure as a novel therapeutic target for cardiovascular risk reduction."	10.1038/jhh.2014.1	Irrelevant titles and abstracts
653	Hermida, R. C., D. E. Ayala, M. T. Ríos, J. R. Fernández, A. Mojón and M. H. Smolensky	(2014).	"Around-the-clock Ambulatory Blood Pressure Monitoring is Required to Properly Diagnose Resistant Hypertension and Assess Associated Vascular Risk."	10.1007/s11906-014-0445-9	Irrelevant titles and abstracts
654	Hermida, R. C., D. E. Ayala, M. H. Smolensky, J. R. Fernandez, A. Mojon and F. Portaluppi	(2017).	"Sleep-time blood pressure: unique sensitive prognostic marker of vascular risk and therapeutic target for prevention."	10.1016/j.smrv.2016.04.001	Irrelevant titles and abstracts
655	Hermida, R. C., D. E. Ayala, M. H. Smolensky, J. R. Fernández, A. Mojón and F. Portaluppi	(2016).	"Chronotherapy with conventional blood pressure medications improves management of hypertension and reduces cardiovascular and stroke risks."	10.1038/hr.2015.142	Irrelevant titles and abstracts
656	Hermida, R. C., J. J. Crespo, A. Otero, M. Domínguez-Sardiña, A. Moyá, M. T. Ríos, M. C. Castiñeira, P. A. Callejas, L. Pousa, E. Sineiro, J. L. Salgado, C. Durán, J. J. Sánchez, J. R. Fernández, A. Mojón, D. E. Ayala, L. Piñeiro, M. Fontao, L. Chayán, M. J. Domínguez, L. A. Santos, M. A. A. Beato, M. D. A. Pardal, M. A. Nieves, M. D. A. Villar, A. A. Mateo, M. B. A. Vidal, I. A. Alonso, A. A. Es…	(2018).	"Asleep blood pressure: significant prognostic marker of vascular risk and therapeutic target for prevention."	10.1093/eurheartj/ehy475	Irrelevant titles and abstracts
657	Hermida, R. C., A. Mojón, J. R. Fernández, A. Otero, J. J. Crespo, M. Domínguez-Sardiña, M. T. Ríos and M. H. Smolensky	(2020).	"Ambulatory blood pressure monitoring-based definition of true arterial hypertension."	10.23736/s0026-4806.20.06834-2	Irrelevant titles and abstracts
658	Hermida, R. C., A. Mojón, M. H. Smolensky and J. R. Fernández	(2021).	"Lowering Nighttime Blood Pressure With Bedtime Dosing of Antihypertensive Medications <i>Controversies in Hypertension-Pro Side of the Argument</i>."	10.1161/hypertensionaha.120.16500	Irrelevant titles and abstracts
659	Hermida, R. C., M. H. Smolensky, D. E. Ayala, J. R. Fernández, A. Moyá, J. J. Crespo, A. Mojón, M. T. Ríos, F. Fabbian and F. Portaluppi	(2014).	"Abnormalities in chronic kidney disease of ambulatory blood pressure 24 h patterning and normalization by bedtime hypertension chronotherapy."	10.1093/ndt/gft285	Irrelevant titles and abstracts
660	Hermida, R. C., M. H. Smolensky, D. E. Ayala, F. Portaluppi, J. J. Crespo, F. Fabbian, E. Haus, R. Manfredini, A. Mojón, A. Moyá, L. Piñeiro, M. T. Ríos, A. Otero, H. Balan, J. R. Fernández, Isc, Aamcc, A. Spanish Soc Of, Sea and M. Romanian Soc Of Internal	(2013).	"2013 Ambulatory Blood Pressure Monitoring Recommendations for the Diagnosis of Adult Hypertension, Assessment of Cardiovascular and other Hypertension-associated Risk, and Attainment of Therapeutic Goals."	10.3109/07420528.2013.750490	Irrelevant titles and abstracts
661	Hernández, B., S. Scarlett, F. Moriarty, R. Romero-Ortuno, R. A. Kenny and R. Reilly	(2022).	"Investigation of the role of sleep and physical activity for chronic disease prevalence and incidence in older Irish adults."	10.1186/s12889-022-14108-6	Irrelevant titles and abstracts
662	Hernández, M., P. Menchón, J. J. Martínez, B. Aguilera, R. M. Soto, Z. M. García, M. Leal and J. Abellán	(2015).	"Analysis of cardiovascular risk in patients with sleep apnea syndrome."	10.1097/01.hjh.0000468864.28509.4e	Irrelevant titles and abstracts
663	Hetzenecker, A., C. Fisser, S. Stadler and M. Arzt	(2018).	"Sleep Apnea."	10.1055/a-0623-1283	Irrelevant titles and abstracts
664	Heybeli, C., P. Soysal, M. A. Oktan, L. Smith, A. Çelik and R. Kazancioglu	(2021).	"Associations between nutritional factors and excessive daytime sleepiness in older patients with chronic kidney disease."		Irrelevant titles and abstracts
665	Heybeli, C., P. Soysal, M. A. Oktan, L. Smith, A. Çelik and R. Kazancioglu	(2022).	"Associations between nutritional factors and excessive daytime sleepiness in older patients with chronic kidney disease."	10.1007/s40520-021-01966-0	Irrelevant titles and abstracts
666	Hiestand, D. M., P. Britz, M. Goldman and B. Phillips	(2006).	"Prevalence of symptoms and risk of sleep apnea in the US population -: Results from the national sleep foundation <i>Sleep in America</i> 2005 Poll."	10.1378/chest.130.3.780	Irrelevant titles and abstracts
667	Hillman, D., S. Mitchell, J. Streatfeild, C. Burns, D. Bruck and L. Pezzullo	(2018).	"The economic cost of inadequate sleep."	10.1093/sleep/zsy083	Irrelevant titles and abstracts
668	Hilton, M. F., M. J. Chappell, W. A. Bartlett, A. Malhotra, J. M. Beattie and R. M. Cayton	(2001).	"The sleep apnoea/hypopnoea syndrome depresses waking vagal tone independent of sympathetic activation."	10.1183/09031936.01.00009301	Irrelevant titles and abstracts
669	Hirani, R. and A. Smiley	(2023).	"A Scoping Review of Sleep Apnea: Where Do We Stand?"	10.3390/life13020387	Irrelevant titles and abstracts
670	Ho, J. M., A. Gruneir, H. D. Fischer, L. D. Fu, L. L. Lipscombe, C. M. Bell, R. B. Cavalcanti, G. M. Anderson and P. A. Rochon	(2012).	"Serious events in older Ontario residents receiving bowel preparations for outpatient colonoscopy with various comorbidity profiles: A descriptive, population-based study."	10.1155/2012/238387	Irrelevant titles and abstracts
671	Holder, S. and N. S. Narula	(2022).	"Common Sleep Disorders in Adults: Diagnosis and Management."		Irrelevant titles and abstracts
672	Hong, C., C. Wu, P. Ma, H. Cui, L. Chen, R. Li, Q. Li, L. Zeng, S. Liao, L. Xiao, L. Liu and W. Li	(2022).	"Positive association of nap duration with risk of non-alcoholic fatty liver disease in an occupational population in Guangdong Province, China: a cross-sectional study."	10.1186/s12876-022-02246-5	Irrelevant titles and abstracts
673	Hong, P. C., Q. Ou, M. X. Pan, B. X. Chen, Z. X. Chen, Z. G. Hong and Y. L. Cheng	(2020).	"[Investigation on the awareness of snoring hazard and prevalence of obstructive sleep apnea among civil servants]."	10.3760/cma.j.cn112147-20191013-00682	Irrelevant titles and abstracts
674	Hoogwegt, M. T., S. S. Pedersen, D. Theuns and N. Kupper	(2014).	"Relation between emotional distress and heart rate variability in patients with an implantable cardioverter-defibrillator."	10.1111/psyp.12158	Irrelevant titles and abstracts
675	Hoopes, E. K., F. Patterson, F. R. Berube, M. N. D'Agata, B. Brewer, S. K. Malone, W. B. Farquhar and M. A. Witman	(2021).	"Actigraphy-derived rest--activity rhythms are associated with nocturnal blood pressure in young women."	10.1097/hjh.0000000000002966	Irrelevant titles and abstracts
676	Hope, C. R. and A. C. Richert	(2016).	"Case report of fall and eventual death after overnight polysomnography: Root cause analysis and improving safety for sleep disorders patients."		Irrelevant titles and abstracts
677	Horne, J.	(2011).	"The end of sleep: 'Sleep debt' versus biological adaptation of human sleep to waking needs."	10.1016/j.biopsycho.2010.10.004	Irrelevant titles and abstracts
678	Hoshide, S., N. Tomitani and K. Kario	(2023).	"Maximum ambulatory daytime blood pressure and risk of stroke in individuals with higher ambulatory arterial stiffness index: the JAMP study."	10.1038/s41440-022-01048-2	Irrelevant titles and abstracts
679	Hosseini Araghi, M., C. Jiang, S. Taheri, T. Lam, W. Zhang, K. Cheng and G. Thomas	(2012).	"Predictors of short and long sleep in Chinese adults, guangzhou biobank cohort study, 2003-2008."		Irrelevant titles and abstracts
680	Hryniewiecka, E., T. Pilecki, K. Zieniewicz and L. Paczek	(2018).	"Circadian and short-term blood pressure abnormalities after liver transplantation."	10.1080/10641963.2018.1431248	Irrelevant titles and abstracts
681	Hsia, J. C.	(2015).	"Anatomy and physiology of the upper airway in obstructive sleep apnea."	10.1016/j.otot.2015.03.005	Irrelevant titles and abstracts
682	Hsieh, C. F., R. L. Riha, I. Morrison and C. Y. Hsu	(2016).	"Self-Reported Napping Behavior Change After Continuous Positive Airway Pressure Treatment in Older Adults with Obstructive Sleep Apnea."	10.1111/jgs.14249	Irrelevant titles and abstracts
683	Hu, J., X. Wang, L. Cheng, K. Dang, Z. Ming, X. Tao, X. Xu, S. K. Sarker and Y. Li	(2024).	"Sleep patterns and risks of incident cardiovascular disease and mortality among people with type 2 diabetes: a prospective study of the UK Biobank."	10.1186/s13098-024-01261-8	Need to read the full text
684	Hu, J. X., X. Y. Wang, L. C. Cheng, K. K. Dang, Z. Ming, X. M. Tao, X. Q. Xu, S. K. Sarker and Y. Li	(2024).	"Sleep patterns and risks of incident cardiovascular disease and mortality among people with type 2 diabetes: a prospective study of the UK Biobank."	10.1186/s13098-024-01261-8	Irrelevant titles and abstracts
685	Hu, Z., A. Yang, Y. Tian and X. Song	(2022).	"Daytime napping, comorbidity profiles, and the risk of sarcopenia in older individuals."		Irrelevant titles and abstracts
686	Hu, Z., B. Zheng, A. C. Kaminga, F. Zhou and H. Xu	(2022).	"Association Between Functional Limitations and Incident Cardiovascular Diseases and All-Cause Mortality Among the Middle-Aged and Older Adults in China: A Population-Based Prospective Cohort Study."	10.3389/fpubh.2022.751985	Irrelevant titles and abstracts
687	Hu, Z., B. H. Zheng, A. C. Kaminga, F. X. Zhou and H. L. Xu	(2022).	"Association Between Functional Limitations and Incident Cardiovascular Diseases and All-Cause Mortality Among the Middle-Aged and Older Adults in China: A Population-Based Prospective Cohort Study."	10.3389/fpubh.2022.751985	Irrelevant titles and abstracts
688	Huang, B. H., M. J. Duncan, P. A. Cistulli, N. Nassar, M. Hamer and E. Stamatakis	(2022).	"Sleep and physical activity in relation to all-cause, cardiovascular disease and cancer mortality risk."	10.1136/bjsports-2021-104046	Irrelevant titles and abstracts
689	Huang, J. F., L. D. Chen, Q. C. Lin, G. P. Chen, Y. H. Yu, J. C. Huang and J. M. Zhao	(2016).	"The relationship between excessive daytime sleepiness and metabolic syndrome in severe obstructive sleep apnea syndrome."	10.1111/crj.12276	Irrelevant titles and abstracts
690	Huang, M., Y. P. Yang, Z. J. Huang, H. Yuan and Y. Lu	(2021).	"The association of nighttime sleep duration and daytime napping duration with hypertension in Chinese rural areas: a population-based study."	10.1038/s41371-020-00419-x	Need to read the full text
691	Huang, P. H., C. C. Huang, S. J. Lin and J. W. Chen	(2022).	"Prediction of atrial fibrillation in patients with hypertension: A comprehensive comparison of office and ambulatory blood pressure measurements."	10.1111/jch.14524	Irrelevant titles and abstracts
692	Huang, T., S. Mariani and S. Redline	(2019).	"Actigraphy-measured sleep regularity and risk of incident cardiovascular disease: The multi-ethnic study of atherosclerosis."	10.1161/circ.139.suppl_1.007	Irrelevant titles and abstracts
693	Huang, Z., Z. Liu, Q. Luo, Q. Zhao, Z. Zhao, X. Ma, W. Liu and D. Yang	(2015).	"Long-term effects of continuous positive airway pressure on blood pressure and prognosis in hypertensive patients with coronary heart disease and obstructive sleep apnea: a randomized controlled trial."	10.1093/ajh/hpu147	Irrelevant titles and abstracts
694	Huang, Z. W., Z. H. Liu, Q. Luo, Q. Zhao, Z. H. Zhao, X. P. Ma, W. H. Liu and D. Yang	(2015).	"Long-Term Effects of Continuous Positive Airway Pressure on Blood Pressure and Prognosis in Hypertensive Patients with Coronary Heart Disease and Obstructive Sleep Apnea: A Randomized Controlled Trial."	10.1093/ajh/hpu147	Irrelevant titles and abstracts
695	Huikuri, H. V., M. J. Niemela, S. Ojala, A. Rantala, M. J. Ikaheimo and K. E. J. Airaksinen	(1994).	"CIRCADIAN-RHYTHMS OF FREQUENCY-DOMAIN MEASURES OF HEART-RATE-VARIABILITY IN HEALTHY-SUBJECTS AND PATIENTS WITH CORONARY-ARTERY DISEASE - EFFECTS OF AROUSAL AND UPRIGHT POSTURE."	10.1161/01.Cir.90.1.121	Irrelevant titles and abstracts
696	Hung, K. C., H. J. Lin, S. W. Hsieh and C. K. Sun	(2018).	"Impact of intervention time on hospital survival in patients requiring emergent airway management: a preliminary study."	10.1007/s00540-018-2456-1	Irrelevant titles and abstracts
697	Huppertz, V. A. L., R. J. G. Halfens, A. van Helvoort, L. de Groot, L. W. J. Baijens and J. Schols	(2018).	"Association between Oropharyngeal Dysphagia and Malnutrition in Dutch Nursing Home Residents: Results of the National Prevalence Measurement of Quality of Care."	10.1007/s12603-018-1103-8	Irrelevant titles and abstracts
698	Huseini, T., N. McArdle, E. Jasper, S. Kurmagadda, J. Douglas, G. Sturdy, S. King and B. Singh	(2017).	"The use and efficacy of adaptive servoventilation."	10.1111/jsr.12619	Irrelevant titles and abstracts
699	Hwang, H. and W. J. Kim	(2017).	"Dural arteriovenous fistula with transient memory loss and cognitive decline treated with endovascular embolization."	10.1111/ene.13367	Irrelevant titles and abstracts
700	Hyseni, A., M. Roest, S. L. Braun, A. D. Barendrecht, P. G. De Groot, G. Ndrepepa and A. Kastrati	(2013).	"Chronic dysfunction of the endothelium is associated with mortality in acute coronary syndrome patients."	10.1016/j.thromres.2012.12.001	Irrelevant titles and abstracts
701	Hsieh,C. F. , R. L. Riha, I. Morrison and C. Y. Hsu	(2016).	Self‐Reported Napping Behavior Change After Continuous Positive Airway Pressure Treatment in Older Adults with Obstructive Sleep Apnea		Irrelevant titles and abstracts
702	Idan-Feldman, A., R. Ostritsky and I. Gozes	(2012).	"Tau and caspase 3 as targets for neuroprotection."		Irrelevant titles and abstracts
703	Imanirad, D. S. and K. Calero	(2018).	"Hypoglossal nerve stimulator dysfunction following cardioversion."		Irrelevant titles and abstracts
704	Ioannidou, D., G. Kalamaras, S. C. Kotoulas and A. Pataka	(2021).	"Smoking and Obstructive Sleep Apnea: Is There An Association between These Cardiometabolic Risk Factors?-Gender Analysis."	10.3390/medicina57111137	Irrelevant titles and abstracts
705	Iranzo, A.	(2007).	"Sleep and breathing in multiple system atrophy."	10.1007/bf02938541	Irrelevant titles and abstracts
706	Irwin, M., C. Clark, B. Kennedy, J. C. Gillin and M. Ziegler	(2003).	"Nocturnal catecholamines and immune function in insomniacs, depressed patients, and control subjects."	10.1016/s0889-1591(03)00031-x	Irrelevant titles and abstracts
707	Ishibashi, Y. and A. Shimura	(2020).	"Association between work productivity and sleep health: A cross-sectional study in Japan."	10.1016/j.sleh.2020.02.016	Irrelevant titles and abstracts
708	Israel, S., A. Israel, I. Ben-Dov and M. Bursztyn	(2009).	"Is the morning Blood Pressure (BP) surge a mirror image of the nocturnal dip?"	10.1111/j.1751-7176.2009.00106.x	Irrelevant titles and abstracts
709	Israel, S., A. Israel, I. Z. Ben-Dov and M. Bursztyn	(2011).	"The Morning Blood Pressure Surge and All-Cause Mortality in Patients Referred for Ambulatory Blood Pressure Monitoring."	10.1038/ajh.2011.58	Irrelevant titles and abstracts
710	Isrctn	(2020).	"Does NIGHT-time dialysis improve quality of LIFE?"		Irrelevant titles and abstracts
711	Isrctn	(2020).	"Screening for atrial fibrillation with ECG to reduce stroke."		Irrelevant titles and abstracts
712	Isrctn	(2022).	"Study evaluating the blood pressure lowering efficacy and safety of a novel self-administered device-based treatment (by stimulating nerves that control blood pressure) in participants with uncontrolled hypertension."		Irrelevant titles and abstracts
713	Itani, O., M. Jike, N. Watanabe and Y. Kaneita	(2017).	"Short sleep duration and health outcomes: a systematic review, meta-analysis, and meta-regression."	10.1016/j.sleep.2016.08.006	Irrelevant titles and abstracts
714	Itaya, H., J. A. Joh and M. N. Nakamura	(2015).	"The inverse correlation of sympathetic activity and daytime sleepiness in patients with heart failure and sleep apnea."	10.1093/eurheartj/ehv399	Irrelevant titles and abstracts
715	Iverson, A., L. Stanberry, R. Garberich, A. Antos, Y. Sandoval, M. N. Burke, I. Chavez, M. Gössl, T. D. Henry, D. Lips, M. Mooney, A. Poulose, P. Sorajja, J. Traverse, Y. L. Wang, S. Bradley and E. S. Brilakis	(2018).	"Impact of sleep deprivation on the outcomes of percutaneous coronary intervention."	10.1002/ccd.27471	Irrelevant titles and abstracts
716	Iwaya, S., A. Yoshihisa, M. Nodera, T. Owada, S. Yamada, T. Sato, S. Suzuki, T. Yamaki, K. Sugimoto, H. Kunii, K. Nakazato, H. Suzuki, S. Saitoh and Y. Takeishi	(2014).	"Suppressive effects of adaptive servo-ventilation on ventricular premature complexes with attenuation of sympathetic nervous activity in heart failure patients with sleep-disordered breathing."	10.1007/s00380-013-0394-2	Irrelevant titles and abstracts
717	Jakubowski, K. P., M. H. Hall, A. L. Marsland and K. A. Matthews	(2016).	"Is Daytime Napping Associated With Inflammation in Adolescents?"	10.1037/hea0000369	Irrelevant titles and abstracts
718	Jang, K. H., J. H. Lee, S. J. Kim and H. J. Kwon	(2018).	"Characteristics of napping in community-dwelling insomnia patients."	10.1016/j.sleep.2017.12.018	Irrelevant titles and abstracts
719	Janssens, J. P., S. Pautex, H. Hilleret and J. P. Michel	(2000).	"Sleep disordered breathing in the elderly."		Irrelevant titles and abstracts
720	Jarrah, M. I., A. M. Yassin, R. K. Ibdah, A. M. Ibnian, A. A. Eyadeh and B. Y. Khassawneh	(2019).	"Screening for obstructive sleep apnea among patients undergoing coronary catheterization in Jordan."	10.2147/vhrm.S203307	Irrelevant titles and abstracts
721	Jarvis, S. and P. J. Rees	(2003).	"Snoring, not just a social nuisance."		Irrelevant titles and abstracts
722	Jaussent, I., M. Ancelin, C. Berr, A. Besset, K. Ritchie and Y. Dauvilliers	(2013).	"Hypnotics and mortality in an elderly general population: A 12-year prospective study."	10.1016/j.sleep.2013.11.369	Irrelevant titles and abstracts
723	Jaussent, I., M. L. Ancelin, C. Berr, K. Pérès, J. Scali, A. Besset, K. Ritchie and Y. Dauvilliers	(2013).	"Hypnotics and mortality in an elderly general population: A 12-year prospective study."	10.1186/1741-7015-11-212	Irrelevant titles and abstracts
724	Jaussent, I., J. P. Empana, M. L. Ancelin, A. Besset, C. Helmer, C. Tzourio, K. Ritchie, J. Bouyer and Y. Dauvilliers	(2013).	"Insomnia, Daytime Sleepiness and Cardio-Cerebrovascular Diseases in the Elderly: A 6-Year Prospective Study."	10.1371/journal.pone.0056048	Irrelevant titles and abstracts
725	Javaheri, S. and R. Germany	(2022).	"Sleep and breathing disorders in heart failure."	10.1016/B978-0-323-91532-8.00009-4	Irrelevant titles and abstracts
726	Javaheri, S., N. Harris, J. Howard and E. Chung	(2014).	"Adaptive Servoventilation for Treatment of Opioid-Associated Central Sleep Apnea."	10.5664/jcsm.3788	Irrelevant titles and abstracts
727	Javaheri, S., A. Malik, J. Smith and E. Chung	(2008).	"Adaptive pressure support servoventilation: A novel treatment for sleep apnea associated with use of opioids."	10.5664/jcsm.27229	Irrelevant titles and abstracts
728	Javaheri, S., M. A. Martinez-Garcia and F. Campos-Rodriguez	(2019).	"CPAP Treatment and Cardiovascular Prevention We Need to Change the Design and Implementation of Our Trials."	10.1016/j.chest.2019.04.092	Irrelevant titles and abstracts
729	Jayaswal, A. A. and A. K. Gupta	(2022).	"Association between Nighttime-Daytime Sleep Patterns and Chronic Diseases: A Community-Based Cross-Sectional Study."		Irrelevant titles and abstracts
730	Jennum, P. and R. L. Riha	(2009).	"Epidemiology of sleep apnoea/hypopnoea syndrome and sleep-disordered breathing."	10.1183/09031936.00180108	Irrelevant titles and abstracts
731	Jennum, P. J., G. Plazzi, A. Silvani, L. A. Surkin and Y. Dauvilliers	(2021).	"Cardiovascular disorders in narcolepsy: Review of associations and determinants."	10.1016/j.smrv.2021.101440	Irrelevant titles and abstracts
732	Jennum, P. J., P. Tønnesen, N. Rasmussen and O. Nørregaard	(2005).	"Sleep disordered breathing: Definition, prevalence, pathophysiology and consequences."		Irrelevant titles and abstracts
733	Jhamb, M., K. Liang, J. Yabes, J. L. Steel, M. A. Dew, N. Shah and M. Unruh	(2013).	"Prevalence and Correlates of Fatigue in Chronic Kidney Disease and End-Stage Renal Disease: Are Sleep Disorders a Key to Understanding Fatigue?"	10.1159/000356939	Irrelevant titles and abstracts
734	Ji, Y. and S. Ma	(2019).	"The effect of Taichi for college students on sleep disorders: A randomized control."	10.1111/bcpt.13226	Irrelevant titles and abstracts
735	Jia, Y., D. Guo, L. Sun, M. Shi, K. Zhang, P. Yang, Y. Zang, Y. Wang, F. Liu, Y. Zhang and Z. Zhu	(2022).	"Self-reported daytime napping, daytime sleepiness, and other sleep phenotypes in the development of cardiometabolic diseases: a Mendelian randomization study."	10.1093/eurjpc/zwac123	Irrelevant titles and abstracts
736	Jia, Y. M., D. X. Guo, L. L. Sun, M. Y. Shi, K. X. Zhang, P. N. Yang, Y. H. Zang, Y. Wang, F. H. Liu, Y. H. Zhang and Z. B. Zhu	(2022).	"Self-reported daytime napping, daytime sleepiness, and other sleep phenotypes in the development of cardiometabolic diseases: a Mendelian randomization study."	10.1093/eurjpc/zwac123	Irrelevant titles and abstracts
737	Jia, Y. P., Y. Zhang, W. J. Zhan, Y. Wang, X. B. Sun, Y. Zhang, X. Y. Liu, B. Han, Y. Bai, L. Shen, G. L. Liang and H. H. Yao	(2023).	"Sustained Release of Neuroprotective Drugs Curcumin and Edaravone from Supramolecular Hydrogel for Ischemic Stroke Treatment."	10.1002/adfm.202303930	Irrelevant titles and abstracts
738	Jiang, Y., R. Di, G. Lu, L. Huang, H. Wan, L. Ge and X. Zhang	(2022).	"Long-Term Outcomes of Stenting on Non-Acute Phase Extracranial Supra-Aortic Dissections."	10.3340/jkns.2021.0198	Irrelevant titles and abstracts
739	Jiang, Y. Q., R. Y. Di, G. Lu, L. Huang, H. L. Wan, L. Ge and X. L. Zhang	(2022).	"Long-Term Outcomes of Stenting on Non-Acute Phase Extracranial Supra-Aortic Dissections."	10.3340/jkns.2021.0198	Irrelevant titles and abstracts
740	Jike, M., O. Itani, N. Watanabe, D. J. Buysse and Y. Kaneita	(2018).	"Long sleep duration and health outcomes: A systematic review, meta-analysis and meta-regression."	10.1016/j.smrv.2017.06.011	Irrelevant titles and abstracts
741	Jin, X. L., H. Z. Chen, Y. R. Li, W. Y. Xu, X. X. Chen, L. Tian and W. Y. Teng	(2021).	"Association between daytime napping and stroke: A dose-response meta-analysis."	10.1111/jsr.13366	Irrelevant titles and abstracts
742	Johansson, P., U. Alehagen, E. Svanborg, U. Dahlström and A. Broström	(2009).	"Sleep disordered breathing in an elderly community-living population: Relationship to cardiac function, insomnia symptoms and daytime sleepiness."	10.1016/j.sleep.2009.01.011	Irrelevant titles and abstracts
743	Johansson, P., U. Alehagen, E. Svensson, E. Svanborg, U. Dahlström and A. Broström	(2010).	"Determinants of Global Perceived Health in Community-Dwelling Elderly Screened for Heart Failure and Sleep-Disordered Breathing."	10.1097/JCN.0b013e3181d6de6f	Irrelevant titles and abstracts
744	Johansson, P., K. Årestedt, U. Alehagen, E. Svanborg, U. Dahlström and A. Broström	(2010).	"Sleep disordered breathing, insomnia, and health related quality of life - A comparison between age and gender matched elderly with heart failure or without cardiovascular disease."	10.1016/j.ejcnurse.2009.11.005	Irrelevant titles and abstracts
745	Johansson, P., A. Broström, R. Sanderman and T. Jaarsma	(2015).	"The Course of Sleep Problems in Patients With Heart Failure and Associations to Rehospitalizations."	10.1097/jcn.0000000000000176	Irrelevant titles and abstracts
746	Johns, H., E. Cummer, E. Flack, S. Neveux, E. Skornyakov and D. Weeks	(2018).	"Validity of subjective sleep inventories for assessment of sleepiness in inpatient rehabilitation for stroke."	10.1177/1545968318817151	Irrelevant titles and abstracts
747	Johnson, K. A. and M. Sattari	(2013).	"An unusual case of fatigue."		Irrelevant titles and abstracts
748	Jonas, D. E., H. R. Amick, C. Feltner, R. P. Weber, M. Arvanitis, A. Stine, L. Lux and R. P. Harris	(2017).	"Screening for Obstructive Sleep Apnea in Adults Evidence Report and Systematic Review for the US Preventive Services Task Force."	10.1001/jama.2016.19635	Irrelevant titles and abstracts
749	Jones, A., M. Vennelle, M. Connell, G. McKillop, D. E. Newby, N. J. Douglas and R. L. Riha	(2013).	"The effect of continuous positive airway pressure therapy on arterial stiffness and endothelial function in obstructive sleep apnea: a randomized controlled trial in patients without cardiovascular disease."	10.1016/j.sleep.2013.08.786	Irrelevant titles and abstracts
750	Jones, H. N., M. Kuchibhatla, K. D. Crisp, L. D. Hobson Webb, L. Case, M. T. Batten, J. A. Marcus, R. M. Kravitz and P. S. Kishnani	(2019).	"Respiratory muscle training (RMT) in late-onset Pompe disease (LOPD): A protocol for a sham-controlled clinical trial."	10.1016/j.ymgme.2019.05.001	Irrelevant titles and abstracts
751	Jongte, L. and A. K. Trivedi	(2021).	"Alterations of the cardiovascular rhythms and sleep quality in esophageal cancer patients."	10.1080/09291016.2019.1628406	Irrelevant titles and abstracts
752	Jono, Y., T. Kohno, S. Kohsaka, H. Kitakata, Y. Shiraishi, Y. Katsumata, K. Hayashida, S. Yuasa, S. Takatsuki and K. Fukuda	(2022).	"Sex differences in sleep and psychological disturbances among patients admitted for cardiovascular diseases."	10.1007/s11325-021-02544-4	Irrelevant titles and abstracts
753	Joo, B. E., H. Y. Seok, S. W. Yu, B. J. Kim, K. W. Park, D. H. Lee and K. Y. Jung	(2011).	"Prevalence of sleep-disordered breathing in acute ischemic stroke as determined using a portable sleep apnea monitoring device in Korean subjects."	10.1007/s11325-009-0325-8	Irrelevant titles and abstracts
754	Joseph Herring, W., J. Y. Ge, S. Jackson, C. Assaid, K. M. Connor and D. Michelson	(2018).	"Orexin Receptor Antagonism in Painful Diabetic Neuropathy: a Phase 2 Trial With Filorexant."	10.1097/AJP.0000000000000503	Irrelevant titles and abstracts
755	Jung, K., C. Song, J. Kim and E. Barrett-Connor	(2009).	"Association of reported nighttime sleep and daytime nap with 19-year mortality in older adults."	10.1016/S0924-977X(09)70503-6	Irrelevant titles and abstracts
756	Jung, K. I., C. H. Song, S. Ancoli-Israel and E. Barrett-Connor	(2013).	"Gender differences in nighttime sleep and daytime napping as predictors of mortality in older adults: The Rancho Bernardo Study."	10.1016/j.sleep.2012.06.004	Need to read the full text
757	Jung, Y., M. R. Junna, J. N. Mandrekar and T. I. Morgenthaler	(2017).	"The National Healthy Sleep Awareness Project Sleep Health Surveillance Questionnaire as an Obstructive Sleep Apnea Surveillance Tool."	10.5664/jcsm.6724	Irrelevant titles and abstracts
758	Jurado-Gamez, B., A. Martin-Malo, M. A. Alvarez-Lara, L. Muñoz, A. Cosano and P. Aljama	(2007).	"Sleep disorders are underdiagnosed in patients on maintenance hemodialysis."	10.1159/000096982	Irrelevant titles and abstracts
759	Kageyama, T., N. Nishikido, T. Kobayashi, Y. Kurokawa, T. Kaneko and M. Kabuto	(1998).	"Long commuting time, extensive overtime, and sympathodominant state assessed in terms of short-term heart rate variability among male white-collar workers in the tokyo megalopolis."	10.2486/indhealth.36.209	Irrelevant titles and abstracts
760	Kageyama, T., N. Nishikido, T. Kobayashi, Y. Kurokawa, T. Kaneko and M. Kabuto	(1998).	"Self-reported sleep quality, job stress, and daytime autonomic activities assessed in terms of short-term heart rate variability among male white-collar workers."	10.2486/indhealth.36.263	Irrelevant titles and abstracts
761	Kahya, Ö., S. N. Sökücü, C. Özdemir, S. T. Onur, M. Sari and S. Aydin	(2023).	"Correlation between Pulmonary Embolism and Sleep Apnea."	10.29399/npa.28210	Irrelevant titles and abstracts
762	Kahya, Ö., S. N. Sökücü, C. Özdemir, S. T. Onur, M. Sarı and Ş. Aydın	(2023).	"Correlation between Pulmonary Embolism and Sleep Apnea."	10.29399/npa.28210	Irrelevant titles and abstracts
763	Kahya, Ö., S. N. Sökücü, C. Özdemir, S. Tural Onur, M. Sari and Ş. Aydin	(2023).	"Correlation between Pulmonary Embolism and Sleep Apnea."	10.29399/npa.28210	Irrelevant titles and abstracts
764	Kaida, K., K. Ogawa, M. Hayashi and T. Hori	(2005).	"Self-awakening prevents acute rise in blood pressure and heart rate at the time of awakening in elderly people."	10.2486/indhealth.43.179	Irrelevant titles and abstracts
765	Kakaletsis, N., G. Ntaios, H. Milionis, A. Karagiannaki, I. Chouvarda, V. Dourliou, I. Ladakis, G. Kaiafa, K. Vemmos and C. Savopoulos	(2023).	"Midday Dipping and Circadian Blood Pressure Patterns in Acute Ischemic Stroke."	10.3390/jcm12144816	Irrelevant titles and abstracts
766	Kakaletsis, N., G. Ntaios, H. Milionis, A. Karagiannaki, I. Chouvarda, V. Dourliou, I. Ladakis, G. Kaiafa, K. Vemmos and C. Savopoulos	(2023).	"SIESTA DIPPING AND CIRCADIAN BLOOD PRESSURE PATTERNS IN ACUTE ISCHEMIC STROKE."	10.1097/01.hjh.0000942164.90828.de	Irrelevant titles and abstracts
767	Kalandidi, A., A. Tzonou, N. Toupadaki, S. J. Lan, C. Koutis, P. Drogari, V. Notara, C. C. Hsieh, P. Toutouzas and D. Trichopoulos	(1992).	"A CASE-CONTROL STUDY OF CORONARY HEART-DISEASE IN ATHENS, GREECE."	10.1093/ije/21.6.1074	Irrelevant titles and abstracts
768	Kallistratos, M. S., L. E. Poulimenos, P. Tsinivizov, D. Varvarousis, N. Kouremenos, A. Pittaras, A. S. Triantafyllis and A. J. Manolis	(2020).	"The effect of Mid-Day Sleep on blood pressure levels in patients with arterial hypertension."	10.1016/j.ejim.2020.05.030	Irrelevant titles and abstracts
769	Kalucy, M., H. Foung, M. O'Donnell, P. Ward, M. Barclay, J. Curtis, R. Morrell, D. Eckert, N. Murray and C. Omana	(2018).	"Screening for obstructive sleep apnoea in the clozapine clinic-prevalence of-high risk-and feasibility of screening."	10.1111/jsr.12766	Irrelevant titles and abstracts
770	Kamasová, M., J. Václavík, E. Kociánová and M. Táborský	(2018).	"Obstructive sleep apnea in outpatient care – What to do with?"	10.1016/j.crvasa.2017.09.004	Irrelevant titles and abstracts
771	Kanbay, A., H. Buyukoǧlan, S. Oymak, R. Demir and I. Gulmez	(2010).	"A new prognostic-predictor marker of cardiovascular disease for obstructive sleep apnea: Pentraxin 3."	10.29333/ejgm/82906	Irrelevant titles and abstracts
772	Kang, S. C., K. S. Park, T. I. Chang, S. K. Shin and E. W. Kang	(2022).	"Sleep apnea is associated with residual kidney function and mortality in patients with peritoneal dialysis: Prospective cohort study."	10.1111/sdi.12994	Irrelevant titles and abstracts
773	Kara, I. H., C. Güloğlu, A. Karabulut and M. Orak	(2002).	"Sociodemographic, clinical, and laboratory features of cases of organic phosphorus intoxication who attended the Emergency Department in the Southeast Anatolian Region of Turkey."	10.1006/enrs.2001.4320	Irrelevant titles and abstracts
774	Karabayir, I., L. Butler, S. Goldman, R. Kamaleswaran, F. Gunturkun, R. Davis, G. W. Ross, H. Petrovitch, K. Masaki, C. Tanner, G. Tsivgoulis, A. Alexandrov and O. Akbilgic	(2021).	"Machine learning (ML) prediction of parkinson's disease (PD) risk and nigral neuron density."	10.1002/mds.28794	Irrelevant titles and abstracts
775	Karakaptan, Y., O. Bulut, D. Dibek, İ. Öztura and B. Baklan	(2023).	"The relationship of desaturation, oxidative stress, comorbid diseases, and conditions in obstructive sleep apnea syndrome."	10.4103/nsn.nsn_72_23	Irrelevant titles and abstracts
776	Karakaptan, Y., O. Bulut, D. M. Dibek, I. Öztura and B. Baklan	(2023).	"The relationship of desaturation, oxidative stress, comorbid diseases, and conditions in obstructive sleep apnea syndrome."	10.4103/nsn.nsn_72_23	Irrelevant titles and abstracts
777	Karamanli, H., D. Kizilirmak and M. Erol Yildirim	(2014).	"Relationship between sleep apnea and erectile dysfunction."		Irrelevant titles and abstracts
778	Kardassis, D., L. Grote, L. Sjöström, J. Hedner and K. Karason	(2013).	"Sleep Apnea Modifies the Long-Term Impact of Surgically Induced Weight Loss on Cardiac Function and Inflammation."	10.1002/oby.20115	Irrelevant titles and abstracts
779	Kargili, A., F. Karakurt, B. Kasapoglu, A. Derbent, C. Koca and Y. Selcoki	(2010).	"ASSOCIATION OF POLYCYSTIC OVARY SYNDROME AND A NON-DIPPING BLOOD PRESSURE PATTERN IN YOUNG WOMEN."	10.1590/s1807-59322010000500004	Irrelevant titles and abstracts
780	Karim, S., S. S. Prakash, M. Ahmad, S. Venkataraman, A. Chahal, M. Mansukhani, J. B. Geske and V. K. Somers	(2023).	"EPWORTH SLEEPINESS SCALE IN THE IDENTIFICATION OF OBSTRUCTIVE SLEEP APNEA IN HYPERTROPHIC CARDIOMYOPATHY."	10.1016/S0735-1097(23)01175-0	Irrelevant titles and abstracts
781	Kario, K., K. C. Ferdinand and J. H. O'Keefe	(2020).	"Control of 24-hour blood pressure with SGLT2 inhibitors to prevent cardiovascular disease."	10.1016/j.pcad.2020.04.003	Irrelevant titles and abstracts
782	Kasai, T., L. T. Montemurro, D. Yumino, H. Q. Wang, J. S. Floras, G. E. Newton, S. Mak, P. Ruttanaumpawan, J. D. Parker and T. D. Bradley	(2020).	"Inverse relationship of subjective daytime sleepiness to mortality in heart failure patients with sleep apnoea."	10.1002/ehf2.12808	Irrelevant titles and abstracts
783	Kasai, T., L. Taranto Montemurro, D. Yumino, H. Wang, J. S. Floras, G. E. Newton, S. Mak, P. Ruttanaumpawan, J. D. Parker and T. Bradley	(2012).	"Inverse relationship of subjective daytime sleepiness to mortality in heart failure patients with sleep apnea."		Irrelevant titles and abstracts
784	Kasai, T., L. Taranto Montemurro, D. Yumino, H. Wang, J. S. Floras, G. E. Newton, S. Mak, P. Ruttanaumpawan, J. D. Parker and T. D. Bradley	(2020).	"Inverse relationship of subjective daytime sleepiness to mortality in heart failure patients with sleep apnoea."	10.1002/ehf2.12808	Irrelevant titles and abstracts
785	Kashyap, S., R. Bala and T. Behl	(2021).	"Understanding the Concept of Chronotherapeutics in the Management of Diabetes Mellitus."	10.2174/1573399816666201022120825	Irrelevant titles and abstracts
786	Kaski, J. C., J. M. Cruz-Fernández, D. Fernández-Bergés, X. García-Moll, L. M. Jadraque, J. Mostaza, V. L. García-Aranda, J. R. González Juanatey, A. Castro Beiras, C. Martín Luengo, Á. Alonso García, L. López-Bescós and G. Marcos Gómez	(2003).	"Inflammation markers and risk stratification in patients with acute coronary syndromes: Design of the SIESTA study (Systemic Inflammation Evaluation in patients with non-ST segment elevation Acute coronary syndromes)."	10.1157/13045655	Irrelevant titles and abstracts
787	Kaski, J. C., J. M. Cruz-Fernández, D. Fernández-Bergés, X. García-Moll, L. M. Jadraque, J. Mostaza, V. L. García-Aranda, J. R. G. Juanatey, A. C. Beiras, C. M. Luengo, A. A. Garcíia, L. López-Bescós, G. M. Gómez and Siesta	(2003).	"Inflammation markers and risk stratification in patients with acute coronary syndromes:: Design of the SIESTA study (Systemic Inflammation Evaluation in patients with non-ST segment elevation Acute Coronary Syndromes)."	10.1157/13045655	Irrelevant titles and abstracts
788	Kaski, J. C., J. M. Cruz-Fernández, D. Fernández-Bergés, X. García-Moll, L. Martín Jadraque, J. Mostaza, V. López García-Aranda, J. R. González Juanatey, A. Castro Beiras, C. Martín Luengo, A. Alonso García, L. López-Bescós and G. Marcos Gómez	(2003).	"[Inflammation markers and risk stratification in patients with acute coronary syndromes: design of the SIESTA Study (Systemic Inflammation Evaluation in Patients with non-ST segment elevation Acute coronary syndromes)]."	10.1157/13045655	Irrelevant titles and abstracts
789	Kaski, J. C., D. J. Fernández-Bergés, L. Consuegra-Sánchez, J. M. Fernández, X. García-Moll, J. M. Mostaza, R. T. Cebada, J. R. Juanatey, G. G. Martínez and J. Marrugat	(2010).	"A comparative study of biomarkers for risk prediction in acute coronary syndrome-Results of the SIESTA (Systemic Inflammation Evaluation in non-ST-elevation Acute coronary syndrome) study."	10.1016/j.atherosclerosis.2010.06.026	Irrelevant titles and abstracts
790	Kaski, J. C., D. J. Fernández-Bergés, L. Consuegra-Sánchez, J. M. C. Fernández, X. García-Moll, J. M. Mostaza, R. T. Cebada, J. R. G. Juanatey, G. G. Martínez and J. Marrugat	(2010).	"A comparative study of biomarkers for risk prediction in acute coronary syndrome-Results of the SIESTA (Systemic Inflammation Evaluation in non-ST-elevation Acute coronary syndrome) study."	10.1016/j.atherosclerosis.2010.06.026	Irrelevant titles and abstracts
791	Kaslow, J. A., J. H. Soslow, W. B. Burnette, F. J. Raucci, T. J. Hills, M. G. Ibach, R. C. Hebblethwaite, K. M. Arps and A. G. Sokolow	(2022).	"Improving Access and Guideline Adherence in Pulmonary Care in Patients With Duchenne Muscular Dystrophy."	10.4187/respcare.09502	Irrelevant titles and abstracts
792	Kass-Iliyya, A. and H. Hashim	(2019).	"Nocturnal polyuria: Literature review of definition, pathophysiology, investigations and treatment."	10.1177/2051415818756792	Irrelevant titles and abstracts
793	Katafuchi, E., M. Nakayama, S. Tanaka, T. Sakoh, R. Yoshitomi, A. Fukui, M. Seki, Y. Nakamata, M. Tominaga, K. Tsuruya and T. Kitazono	(2017).	"Comparison of Prognostic Values of Daytime and Night-Time Systolic Blood Pressures on Renal Outcomes in Patients With Chronic Kidney Disease."	10.1253/circj.CJ-17-0063	Irrelevant titles and abstracts
794	Kawabe, Y., Y. Nakamura, S. Kikuchi, Y. Murakami, T. Tanaka, T. Takebayashi, A. Okayama, K. Miura, T. Okamura, H. Ueshima and H.-O. R. Grp	(2014).	"Relationship Between Shift Work and Clustering of the Metabolic Syndrome Diagnostic Components."	10.5551/jat.19380	Irrelevant titles and abstracts
795	Kazan, S. and O. Tunca	(2022).	"The effect of non-albumin proteinuria on renal outcomes in patients with biopsy proven diabetic nephropathy."	10.26355/eurrev_202211_30140	Irrelevant titles and abstracts
796	Ke, W., H. Lan, W. Lu, S. H. Nan, W. Y. Ting, Y. Yang, C. H. Ping and Z. Y. Quan	(2023).	"Midday Napping, Nighttime Sleep, and Mortality: Prospective Cohort Evidence in China."	10.3967/bes2023.073	Need to read the full text
797	Ke, X., Y. Sun, R. F. Yang, J. W. Liang, S. Y. Wu, C. H. Hu and X. Wang	(2017).	"Association of 24 h-systolic blood pressure variability and cardiovascular disease in patients with obstructive sleep apnea."	10.1186/s12872-017-0723-y	Irrelevant titles and abstracts
798	Keating, G. M. and M. J. Raffin	(2005).	"Modafinil: A review of its use in excessive sleepiness associated with obstructive sleep apnoea/hypopnoea syndrome and shift work sleep disorder."	10.2165/00023210-200519090-00005	Irrelevant titles and abstracts
799	Keehn, L., W. L. Hall, S. E. Berry, T. A. B. Sanders, P. Chowienczyk and C. N. Floyd	(2022).	"Reproducibility of sequential ambulatory blood pressure and pulse wave velocity measurements in normotensive and hypertensive individuals."	10.1097/hjh.0000000000003290	Irrelevant titles and abstracts
800	Keinänen, J., O. Mantere, N. Markkula, K. Partti, J. Perälä, S. I. Saarni, T. Härkänen and J. Suvisaari	(2018).	"Mortality in people with psychotic disorders in Finland: A population-based 13-year follow-up study."	10.1016/j.schres.2017.04.048	Irrelevant titles and abstracts
801	Kendzerska, T.	(2011).	"Is daytime sleepiness measured by the epworth sleepiness scale associated with long term consequences of untreated osa (cardio-vascular events and death)?"		Irrelevant titles and abstracts
802	Kendzerska, T., A. S. Gershon, G. Hawker, R. S. Leung and G. Tomlinson	(2014).	"Obstructive Sleep Apnea and Risk of Cardiovascular Events and All-Cause Mortality: A Decade-Long Historical Cohort Study."	10.1371/journal.pmed.1001599	Irrelevant titles and abstracts
803	Kendzerska, T., R. Leung, A. Gershon, G. Hawker and G. Tomlinson	(2013).	"Obstructive sleep apnea in risk for first cardiovascular event and all-cause mortality: A competing risks approach."	10.1016/j.sleep.2013.11.028	Irrelevant titles and abstracts
804	Kendzerska, T., R. S. Leung, C. L. Atzema, G. Chandy, M. Meteb, A. Malhotra, G. A. Hawker and A. S. Gershon	(2020).	"Cardiovascular consequences of obstructive sleep apnea in women: a historical cohort study."	10.1016/j.sleep.2019.08.021	Irrelevant titles and abstracts
805	Kendzerska, T., T. Mollayeva, A. S. Gershon, R. S. Leung, G. Hawker and G. Tomlinson	(2014).	"Untreated obstructive sleep apnea and the risk for serious long-term adverse outcomes: A systematic review."	10.1016/j.smrv.2013.01.003	Irrelevant titles and abstracts
806	Kent, B. D., P. D. Mitchell and W. T. McNicholas	(2011).	"Hypoxemia in patients with COPD: cause, effects, and disease progression."	10.2147/copd.S10611	Irrelevant titles and abstracts
807	Kent, B. D., J. L. Pepin, L. Grote, S. Ryan, M. R. Bonsignore, J. Hedner and W. T. McNicholas	(2014).	"Self-reported sleep restriction predicts dysglycemia among participants in the european sleep apnea cohort (ESADA) study."		Irrelevant titles and abstracts
808	Kerns, E. S., J. Fitzpatrick, S. M. Sozio, B. G. Jaar, M. M. Estrella, J. M. Monroy-Trujillo, R. S. Parekh and G. Bourjeily	(2019).	"Association of functional outcomes of sleep and intermediary cardiovascular outcomes in incident hemodialysis patients."		Irrelevant titles and abstracts
809	Ketiku, O. and R. Okafor	(2012).	"Insidious development of clostridium difficile colitis."	10.1378/chest.1386664	Irrelevant titles and abstracts
810	Khalfallah, I., M. Loukil, I. Ismail, I. Naceur and H. Ghrairi	(2015).	"Severe obstructive sleep apnea syndrome in elderly population: A prospective study of 80 patients."	10.1183/13993003.congress2015.PA2384	Irrelevant titles and abstracts
811	Khan, J. H., M. Bazarbashi, B. Stigsby and Y. AlOhaly	(1995).	"Sleep apnea syndrome: A report of 20 Saudi patients."	10.5144/0256-4947.1995.443	Irrelevant titles and abstracts
812	Khan, J. H., M. Bazarbashi, B. Stigsby and Y. Al-Ohaly	(1995).	"Sleep apnea syndrome: A report of 20 Saudi patients."	10.5144/0256-4947.1995.443	Irrelevant titles and abstracts
813	Khan, M., K. L. Wood and N. Y. Bhatt	(2008).	"Obesity Hypoventilation Syndrome."	10.1016/j.jsmc.2008.08.001	Irrelevant titles and abstracts
814	Khan, S. R. and P. J. Strollo	(2009).	"Therapy of Hypoventilation."	10.1055/s-0029-1222444	Irrelevant titles and abstracts
815	Khan, S. U., C. A. Duran, H. Rahman, M. Lekkala, M. A. Saleem and E. Kaluski	(2018).	"A meta-analysis of continuous positive airway pressure therapy in prevention of cardiovascular events in patients with obstructive sleep apnoea."	10.1093/eurheartj/ehx597	Irrelevant titles and abstracts
816	Khan, W., R. Gleason, M. Strome and Q. Regestein	(1995).	"CLINICAL-FEATURES AS DIAGNOSTIC GUIDES IN OBSTRUCTIVE SLEEP-APNEA."	10.1016/0010-440x(95)90098-g	Irrelevant titles and abstracts
817	Kheirandish-Gozal, L. and D. Gozal	(2019).	"Obstructive sleep apnea and inflammation: Proof of concept based on two illustrative cytokines."	10.3390/ijms20030459	Irrelevant titles and abstracts
818	Khoury, J. and K. Doghramji	(2015).	"Primary Sleep Disorders."	10.1016/j.psc.2015.08.002	Irrelevant titles and abstracts
819	Kikkenborg Berg, S., M. Higgins and S. Dunbar	(2010).	"Sleeping patterns in patients with ICD."	10.1093/eurheartj/ehq287	Irrelevant titles and abstracts
820	Kim, D. H., J. A. Murovic, R. L. Tiel and D. G. Kline	(2004).	"Operative outcomes of 546 Louisiana State University Health Sciences Center peripheral nerve tumors."	10.1016/j.nec.2004.02.006	Irrelevant titles and abstracts
821	Kim, H., S. Im, J. I. Park, Y. Kim, M. K. Sohn and S. Jee	(2019).	"Improvement of Cognitive Function after Continuous Positive Airway Pressure Treatment for Subacute Stroke Patients with Obstructive Sleep Apnea: A Randomized Controlled Trial."	10.3390/brainsci9100252	Irrelevant titles and abstracts
822	Kim, H., R. J. Thomas, S. Kim, C. Yun, R. Au, S. Lee and C. Shin	(2017).	"Habitual sleep duration, depression symptoms, and neuropsychological performance in middle-aged and older adults: Findings from a Korean community sample."		Irrelevant titles and abstracts
823	Kim, J., S. Hayek, M. Awad, H. Ahmed, B. Gary, A. Chaudhry, H. Aida, R. Bhimani, J. Hartsfield, D. Bliwise and A. Quyyumi	(2016).	"You SNOOZE you lose: Long duration of sleep, not short, is associated with long-term mortality, independent of cardiovascular risk factors, coronary artery disease and inflammation."		Irrelevant titles and abstracts
824	Kim, J., J. Youn, H. Shin and J. Cho	(2013).	"Nonmotor symptoms in drug-induced parkinsonism and drug-naïve Parkinson disease."	10.1017/S0317167100012920	Irrelevant titles and abstracts
825	Kim, J. H., T. Dong, S. Ali, A. Samman Tahhan, S. Hayek, M. Lemma, S. Delawalla, M. Choudhary, R. Bhimani, A. Alkhoder, D. Bliwise and A. Quyyumi	(2018).	"Excessive Daytime Sleepiness is Associated With a Higher Mortality Rate in Patients With Cardiovascular Disease."		Irrelevant titles and abstracts
826	Kim, J. H., T. Dong, S. Ali, A. S. Tahhan, S. Hayek, M. Lemma, S. Delawalla, M. Choudhary, R. Bhimani, A. Alkhoder, D. Bliwise and A. Quyyumi	(2018).	"Excessive daytime sleepiness is associated with a higher mortality rate in patients with cardiovascular disease."		Irrelevant titles and abstracts
827	Kim, J. H., S. S. Hayek, M. Awad, H. Ahmed, B. Gray, A. Chaudhry, H. Aida, R. Bhimani, J. Hartsfield, D. Bliwise and A. Quyyumi	(2016).	"You snooze you lose: Long duration of sleep, not short, is associated with long-term mortality, independent of cardiovascular risk factors, coronary artery disease and inflammation."	10.1016/j.gheart.2016.03.053	Irrelevant titles and abstracts
828	Kim, J. S., J. W. Cho, J. Youn and H. Shin	(2012).	"Comparison of non-motor symptoms between drug induced parkinsonism and idiopathic Parkinson's disease."	10.1002/mds.25051	Irrelevant titles and abstracts
829	Kimoff, R. J., M. G. Cosio and M. McGregor	(1991).	"CLINICAL-FEATURES AND TREATMENT OF OBSTRUCTIVE SLEEP-APNEA."		Irrelevant titles and abstracts
830	King, S. and N. Cuellar	(2016).	"Obstructive Sleep Apnea as an Independent Stroke Risk Factor: A Review of the Evidence, Stroke Prevention Guidelines, and Implications for Neuroscience Nursing Practice."	10.1097/JNN.0000000000000196	Irrelevant titles and abstracts
831	Kir, S., I. Kirhan and M. Dilek	(2021).	"Prevalence of Sleep Disorders and Related Factors in Individuals Undergoing Hemodialysis."	10.1097/WNN.0000000000000278	Irrelevant titles and abstracts
832	Kiraç, D. and F. M. Domaç	(2019).	"The effect of genetic factors which are related with vitamin D metabolism to obstructive sleep apnea syndrome."		Irrelevant titles and abstracts
833	Kiyohara, K., T. Kitamura, M. Ayusawa, M. Nitta, T. Iwami, K. Nakata, S. Matsui, T. Sobue and Y. Kitamura	(2020).	"Incidence, characteristics, and outcomes of pediatric out-of-hospital cardiac arrest in nursery schools and kindergartens in Japan."	10.1016/j.jjcc.2020.06.003	Irrelevant titles and abstracts
834	Klapp, J. M., T. A. Hall, A. R. Riley and C. N. Williams	(2022).	"Sleep disturbances in infants and young children following an acquired brain injury."	10.5664/jcsm.10116	Irrelevant titles and abstracts
835	Klein, L., T. N. Gao, N. Barzilai and S. Milman	(2017).	"Association between Sleep Patterns and Health in Families with Exceptional Longevity."	10.3389/fmed.2017.00214	Irrelevant titles and abstracts
836	Kliem, E., A. Labberton, M. Barra, E. Gjestad, A. Olsen, B. Thommessen, B. Indredavik and R. Grambaite	(2022).	"SELF-REPORTED COGNITIVE AND EMOTIONAL FUNCTIONING AT 3 MONTHS PREDICTS DAYTIME SLEEP AND FATIGUE 12 MONTHS AFTER ISCHEMIC STROKE: A STRUCTURAL EQUATION MODELLING ANALYSIS."	10.1177/23969873221087559	Irrelevant titles and abstracts
837	Kliem, E., A. S. Labberton, M. Barra, A. Olsen, B. Thommessen, O. Thomas, E. Gjestad, B. Indredavik and R. Grambaite	(2022).	"Self-reported cognitive and psychiatric symptoms at 3 months predict single-item measures of fatigue and daytime sleep 12 months after ischemic stroke."	10.3389/fneur.2022.944586	Irrelevant titles and abstracts
838	Kline, C. E., M. R. Zielinski, T. M. Devlin, D. F. Kripke, R. K. Bogan and S. D. Youngstedt	(2010).	"Self-reported long sleep in older adults is closely related to objective time in bed."	10.1111/j.1479-8425.2009.00422.x	Irrelevant titles and abstracts
839	Knauert, M., S. Naik, M. B. Gillespie and M. Kryger	(2015).	"Clinical consequences and economic costs of untreated obstructive sleep apnea syndrome."	10.1016/j.wjorl.2015.08.001	Irrelevant titles and abstracts
840	Knevel, M. F., L. B. Luteijn, J. Bogers and J. P. Selten	(2018).	"A prevalence pilot study for obstructive sleep apnea syndrome in clozapine users."	10.1093/schbul/sby017.625	Irrelevant titles and abstracts
841	Knight, H., R. P. Millman, R. C. Gur, A. J. Saykin, J. U. Doherty and A. I. Pack	(1987).	"Clinical significance of sleep apnea in the elderly."	10.1164/ajrccm/136.4.845	Irrelevant titles and abstracts
842	Kodela, R., N. Nath, M. Chattopadhyay, D. Enesbitt, C. A. Velázquez-Martínez and K. Kashfi	(2015).	"Hydrogen sulfide-releasing naproxen suppresses colon cancer cell growth and inhibits NF-κB signaling."	10.2147/DDDT.S91116	Irrelevant titles and abstracts
843	Koeck, E. S., L. C. Barefoot, M. Hamrick, J. A. Owens, F. G. Qureshi and E. P. Nadler	(2014).	"Predicting sleep apnea in morbidly obese adolescents undergoing bariatric surgery."	10.1007/s00464-013-3295-7	Irrelevant titles and abstracts
844	Kohler, M., E. W. Russi and K. E. Bloch	(2010).	"Cardiovascular consequences of obstructive sleep apnoea syndrome."	10.1024/1661-8157/a000014	Irrelevant titles and abstracts
845	Köhnlein, T. and T. Welte	(2007).	"Does beta-blocker treatment influence central sleep apnoea?"	10.1016/j.rmed.2006.11.023	Irrelevant titles and abstracts
846	Kojic, B., Z. Dostovic, O. C. Ibrahimagic, D. Smajlovic, R. Hodzic, A. Iljazovic and D. Salihovic	(2021).	"Risk Factors in Acute Stroke Patients With and Without Sleep Apnea."	10.5455/medarh.2021.75.444-450	Irrelevant titles and abstracts
847	Kolanis, S., M. Pilavakis, A. Sofogianni and K. Tziomalos	(2017).	"Is there a role for continuous positive airway pressure treatment in the management of obstructive sleep apnea-related hypertension?"	10.2174/1573402113666170612094750	Irrelevant titles and abstracts
848	Kolettis, T. M., A. Papathanasiou, D. Tziallas, H. J. Milionis, C. K. Kastanioti and K. Achenbach	(2008).	"Afternoon nap, meal ingestion and circadian variation of acute myocardial infarction."	10.1016/j.ijcard.2006.11.164	Irrelevant titles and abstracts
849	Kolilekas, L., E. Manali, K. A. Vlami, P. Lyberopoulos, C. Triantafillidou, K. Kagouridis, K. Baou, S. Gyftopoulos, K. N. Vougas, A. Karakatsani, M. Alchanatis and S. Papiris	(2013).	"Sleep oxygen desaturation predicts survival in idiopathic pulmonary fibrosis."	10.5664/jcsm.2758	Irrelevant titles and abstracts
850	Kong, L., C. Ye, Y. Wang, T. Hou, J. Zheng, Z. Zhao, M. Li, Y. Xu, J. Lu, Y. Chen, M. Xu, W. Wang, G. Ning, Y. Bi and T. Wang	(2023).	"Genetic Evidence for Causal Effects of Socioeconomic, Lifestyle, and Cardiometabolic Factors on Epigenetic-Age Acceleration."	10.1093/gerona/glad078	Irrelevant titles and abstracts
851	Koo, C. Y., A. T. Aung, Z. Chen, W. Kristanto, H. W. Sim, W. W. Tam, C. F. Gochuico, K. A. Tan, G. S. Kang, V. Sorokin, P. J. L. Ong, P. Kojodjojo, A. M. Richards, H. C. Tan, T. Kofidis and C. H. Lee	(2020).	"Sleep apnoea and cardiovascular outcomes after coronary artery bypass grafting."	10.1136/heartjnl-2019-316118	Irrelevant titles and abstracts
852	Koo, C. Y., A. T. Aung, Z. F. Chen, W. Kristanto, H. W. Sim, W. W. Tam, C. F. Gochuico, K. A. Tan, G. S. Kang, V. Sorokin, P. J. L. Ong, P. Kojodjojo, A. M. Richards, H. C. Tan, T. Kofidis and C. H. Lee	(2020).	"Sleep apnoea and cardiovascular outcomes after coronary artery bypass grafting."	10.1136/heartjnl-2019-316118	Irrelevant titles and abstracts
853	Koroboki, E., E. Manios, F. Michas, C. Vettou, S. Toumanidis, C. Pamboukas, I. Tsouma and N. Zakopoulos	(2015).	"The impact of nocturnal hypertension and nondipping status on left ventricular mass: a cohort study."	10.1097/mbp.0000000000000103	Irrelevant titles and abstracts
854	Korostovtseva, L., O. Rotar, A. Alieva, M. Bochkarev, M. Boyarinova, N. Zvartau, Y. U. Sviryaev, A. Konradi and E. Shlyakhto	(2019).	"Is self-reported sleep-disordered breathing associated with increased cardiovascular risk?"	10.1093/eurheartj/ehz748.0314	Irrelevant titles and abstracts
855	Kosmadakis, G. C. and J. F. Medcalf	(2008).	"Sleep disorders in dialysis patients."	10.1177/039139880803101101	Irrelevant titles and abstracts
856	Kostense, Z. and L. Noordhuis	(2021).	"Isolated cardiovascular symptoms presenting as anaphylactic reaction under general anaesthesia."		Irrelevant titles and abstracts
857	Kouri, I., B. Kolla, T. Morgenthaler and M. Mansukhani	(2019).	"A population-based study of primary central sleep apnea."	10.1016/j.sleep.2019.11.567	Irrelevant titles and abstracts
858	Kowall, B., N. Lehmann, A. A. Mahabadi, A. T. Lehnich, S. Moebus, T. Budde, R. Seibel, D. Grönemeyer, R. Erbel, K. H. Jöckel and A. Stang	(2018).	"Sleep characteristics and progression of coronary artery calcification: Results from the Heinz Nixdorf Recall cohort study."	10.1016/j.atherosclerosis.2018.02.013	Irrelevant titles and abstracts
859	Kowall, B., A. T. Lehnich, K. H. Strucksberg, D. Führer, R. Erbel, N. Jankovic, S. Moebus, K. H. Jöckel and A. Stang	(2016).	"Associations among sleep disturbances, nocturnal sleep duration, daytime napping, and incident prediabetes and type 2 diabetes: The Heinz Nixdorf Recall Study."	10.1016/j.sleep.2015.12.017	Irrelevant titles and abstracts
860	KwokC. S., E. Kontopantelis, G. Kuligowski, M. Gray, A. Muhyaldeen, C. P. Gale, et a	(2018).	Self‐reported sleep duration and quality and cardiovascular disease and mortality: a dose‐response meta‐analysis		Irrelevant titles and abstracts
861	Krieg, S. M., H. Slawik, B. Meyer, M. Wiegand and M. Stoffel	(2012).	"Sleep disturbance after pinealectomy in patients with pineocytoma who°i."	10.1007/s00701-012-1409-y	Irrelevant titles and abstracts
862	Krieger, J.	(1987).	"[Sleep apnea syndromes in adults]."	10.1016/s0370-4475(87)80029-1	Irrelevant titles and abstracts
863	Krieger, J.	(1987).	"Sleep apnoea syndromes in adults."		Irrelevant titles and abstracts
864	Kripke, D. F., S. AncoliIsrael, M. R. Klauber, D. L. Wingard, W. J. Mason and D. J. Mullaney	(1997).	"Prevalence of sleep-disordered breathing in ages 40-64 years: A population-based survey."	10.1093/sleep/20.1.65	Irrelevant titles and abstracts
865	Kuhn, M.	(2013).	"Scores and stages in pneumology."	10.1024/0040-5930/a000455	Irrelevant titles and abstracts
866	Kulkarni, M. and S. M. Ram	(2019).	"Role of oral appliances in obstructive sleep apnea as a treatment modality."	10.5958/0976-5506.2019.01994.6	Irrelevant titles and abstracts
867	Kulkas, A., P. Tiihonen, P. Julkunen, E. Mervaala and J. Töyräs	(2013).	"Novel parameters indicate significant differences in severity of obstructive sleep apnea with patients having similar apnea-hypopnea index."	10.1007/s11517-013-1039-4	Irrelevant titles and abstracts
868	Kumar, B., A. Tilea, B. W. Gillespie, X. Zhang, M. Kiser, G. Eisele, F. Finkelstein, P. Kotanko, N. Levin, S. Rajagopalan and R. Saran	(2010).	"Significance of self-reported sleep quality (SQ) in chronic kidney disease (CKD): The Renal Research Institute (RRI)-CKD study."	10.2379/CN106157	Irrelevant titles and abstracts
869	Kumral, A., D. C. Yesilirmak, U. Sonmez, H. Baskin, K. Tugyan, O. Yilmaz, S. Genc, N. Gokmen, K. Genc, N. Duman and H. Ozkan	(2006).	"Neuroprotective effect of the peptides ADNF-9 and NAP on hypoxic-ischemic brain injury in neonatal rats."	10.1016/j.brainres.2006.07.114	Irrelevant titles and abstracts
870	Kuo, T. B. J., C. J. Lai, F. Z. Shaw, C. W. Lai and C. C. H. Yang	(2004).	"Sleep-related sympathovagal imbalance in SHR."	10.1152/ajpheart.00418.2003	Irrelevant titles and abstracts
871	Kuo, T. B. J., F. Z. Shaw, C. J. Lai, C. W. Lai and C. C. H. Yang	(2004).	"Changes in sleep patterns in spontaneously hypertensive rats."	10.1093/sleep/27.3.406	Irrelevant titles and abstracts
872	Kuo, T. B. J. and C. C. H. Yang	(2004).	"Scatterplot analysis of EEG slow-wave magnitude and heart rate variability: An integrative exploration of cerebral cortical and autonomic functions."	10.1093/sleep/27.4.648	Irrelevant titles and abstracts
873	Kuo, T. B. J. and C. C. H. Yang	(2005).	"Sleep-related changes in cardiovascular neural regulation in spontaneously hypertensive rats."	10.1161/CIRCULATIONAHA.104.503920	Irrelevant titles and abstracts
874	Kurtis, M. M., C. Rodriguez-Blazquez and P. Martinez-Martin	(2013).	"Relationship between sleep disorders and other non-motor symptoms in Parkinson's disease."	10.1016/j.parkreldis.2013.07.026	Irrelevant titles and abstracts
875	Kutner, N., R. Zhang, K. Johansen and D. Bliwise	(2013).	"Associations among nocturnal sleep, daytime intradialytic sleep, and mortality risk in patients on daytime conventional hemodialysis: US Renal Data System special study data."	10.1111/hdi.12005	Irrelevant titles and abstracts
876	Kwak, H. S., H. O. Park, Y. O. Kim, J. S. Son, C. W. Kim, J. H. Lee, Y. H. Shin, S. H. Park, E. Y. Chung and C. H. Chae	(2019).	"The effect of shift work on high sensitivity C-reactive protein level among female workers."	10.35371/aoem.2019.31.e5	Irrelevant titles and abstracts
877	Kwon, S. C., M. Suh and J. S. Kim	(2015).	"Post stroke depression and fatigue are independently related to sleep disturbances in acute and sub-acute stroke patients."		Irrelevant titles and abstracts
878	Kwon, Y., K. Picel, S. Adabag, T. Vo, B. C. Taylor, S. Redline, K. Stone, R. Mehra, S. Ancoli-Israel, K. E. Ensrud and O. S. Osteoporotic Fractures Men Mr	(2016).	"Sleep-disordered breathing and daytime cardiac conduction abnormalities on 12-lead electrocardiogram in community-dwelling older men."	10.1007/s11325-016-1326-z	Irrelevant titles and abstracts
879	Kyzer, S. and I. Charuzi	(1998).	"Obstructive sleep apnea in the obese."	10.1007/s002689900506	Irrelevant titles and abstracts
880	Laaboub, N., C. Dubath, S. Ranjbar, G. Sibailly, C. Grosu, M. Piras, D. Délessert, H. Richard-Lepouriel, N. Ansermot, S. Crettol, F. Vandenberghe, C. Grandjean, A. Delacrétaz, F. Gamma, K. J. Plessen, A. von Gunten, P. Conus and C. B. Eap	(2022).	"Insomnia disorders are associated with increased cardiometabolic disturbances and death risks from cardiovascular diseases in psychiatric patients treated with weight-gain-inducing psychotropic drugs: results from a Swiss cohort."	10.1186/s12888-022-03983-3	Irrelevant titles and abstracts
881	Lacasse, Y., S. Bernard, F. Sériès, V. H. Nguyen, J. Bourbeau, S. Aaron and F. Maltais	(2017).	"Multi-center, randomized, placebo-controlled trial of nocturnal oxygen therapy in chronic obstructive pulmonary disease: a study protocol for the INOX trial."	10.1186/s12890-016-0343-9	Irrelevant titles and abstracts
882	Lacasse, Y., S. Bernard, F. Sériès, V. H. Nguyen, J. Bourbeau, S. Aaron, F. Maltais and I. R. G. Int Nocturnal Oxygen	(2017).	"Multi-center, randomized, placebo-controlled trial of nocturnal oxygen therapy in chronic obstructive pulmonary disease: a study protocol for the INOX trial."	10.1186/s12890-016-0343-9	Irrelevant titles and abstracts
883	Lacy, J.	(2012).	"Three patients with familial dysautonomia and sleep-related breathing disorders."	10.1378/chest.1390293	Irrelevant titles and abstracts
884	Laczay, B. and M. D. Faulx	(2021).	"Obstructive Sleep Apnea and Cardiac Arrhythmias: A Contemporary Review."	10.3390/jcm10173785	Irrelevant titles and abstracts
885	Laganà, F., D. Rossi, M. Romano and A. Giannì	(2013).	"An orthodontic-orthognathic conceptual approach to OSAS surgery: Our experience and results."	10.1016/j.sleep.2013.11.594	Irrelevant titles and abstracts
886	Lages, J., M. De Santis, J. Serra and J. Moita	(2017).	"Obstructive sleep apnea and malignant melanoma-a clinical case."		Irrelevant titles and abstracts
887	Lai, X., W. Chen and Z. Guo	(2012).	"High score in epworth sleepiness scale predict all cause mortality and cardiovascular events in peritoneal dialysis patients."	10.1093/ndt/gfs243	Irrelevant titles and abstracts
888	L'Allinec, V., M. Ernst, M. Sevin-Allouet, N. Testard, B. Delasalle-Guyomarch, B. Guillon, M. Mazighi, H. Desal and R. Bourcier	(2018).	"Safety and efficacy of mechanical thrombectomy in acute ischemic stroke of anticoagulated patients."	10.1136/neurintsurg-2017-013714	Irrelevant titles and abstracts
889	Lam, J. C. M., S. K. Shatma and B. Lam	(2010).	"Obstructive sleep apnoea: Definitions, epidemiology & natural history."		Irrelevant titles and abstracts
890	Lan,T. Y, T. H. Lan, C. P. Wen, Y. H. Lin and Y. L. Chuang		Nighttime sleep, Chinese afternoon nap, and mortality in the elderly	10.1093/sleep/30.9.1105	Irrelevant titles and abstracts
891	Lammintausta, A., U. Anttalainen, Ö. K. Basoglu, M. R. Bonsignore, H. Gouveris, L. Grote, J. Hedner, O. Ludka, S. Mihaicuta, A. Pataka, G. Trakada, M. van Zeller and T. Saaresranta	(2023).	"Clinical characteristics and positive airway pressure adherence among elderly European sleep apnoea patients from the ESADA cohort."	10.1183/23120541.00506-2022	Irrelevant titles and abstracts
892	Lan, F. Y., A. Fernandez-Montero, I. Yiannakou, O. Marinos-Iatrides, J. T. Ankeny, J. Kiser, C. A. Christophi, D. C. Christiani, M. Sotos-Prieto and S. N. Kales	(2020).	"A Mediterranean Lifestyle Is Associated With Lower Hypertension Prevalence and Better Aerobic Capacity Among New England Firefighter Recruits."	10.1097/jom.0000000000001868	Irrelevant titles and abstracts
893	Lane, J. M., J. Liang, I. Vlasac, S. Anderson, S. Kyle, M. Little, A. Luik, R. Emsley, F. Scheer, D. Lawlor, X. Zhu, S. Redline, D. W. Ray, M. Rutter and R. Saxena	(2016).	"Single and multi-trait GWAS in the UK biobank identify novel loci for sleep quantity, disruption and sleepiness, highlighting shared biology with neuropsychiatric traits."		Irrelevant titles and abstracts
894	Lane, J. M., J. Liang, I. Vlasac, S. G. Anderson, D. A. Bechtold, J. Bowden, R. Emsley, S. Gill, M. A. Little, A. I. Luik, A. Loudon, F. A. J. L. Scheer, S. M. Purcell, S. D. Kyle, D. A. Lawlor, X. Zhu, S. Redline, D. W. Ray, M. K. Rutter and R. Saxena	(2017).	"Genome-wide association analyses of sleep disturbance traits identify new loci and highlight shared genetics with neuropsychiatric and metabolic traits."	10.1038/ng.3749	Irrelevant titles and abstracts
895	Lanfranchi, P. A., M. H. Pennestri, L. Fradette, M. Dumont, C. M. Morin and J. Montplaisir	(2009).	"Nighttime Blood Pressure in Normotensive Subjects With Chronic Insomnia: Implications for Cardiovascular Risk."	10.1093/sleep/32.6.760	Irrelevant titles and abstracts
896	Lao, X. Q., X. Liu, H.-B. Deng, T.-C. Chan, K. F. Ho, F. Wang, R. Vermeulen, T. Tam, M. C. Wong and L. A. Tse	(2018).	"Sleep quality, sleep duration, and the risk of coronary heart disease: a prospective cohort study with 60,586 adults."		Irrelevant titles and abstracts
897	Larner, A. J.	(2003).	"Obstructive sleep apnoea syndrome presenting in a neurology outpatient clinic."		Irrelevant titles and abstracts
898	Larner, A. J.	(2010).	"Shift-work sleep disorder presenting in the cognitive disorders clinic."	10.1111/j.1468-1331.2010.03232.x	Irrelevant titles and abstracts
899	Lasaosa, S. S., J. N. Calzada, A. V. Benito and C. P. Lázaro	(2011).	"Nighttime Blood Pressure in Cluster Headache."	10.1111/j.1526-4610.2011.01991.x	Irrelevant titles and abstracts
900	Laus, B., A. M. Caroleo, G. S. Colafati, A. Carai, R. Moavero, M. A. N. Ferilli, M. Valeriani, A. Mastronuzzi and A. Cacchione	(2022).	"Secondary Narcolepsy as Worsening Sign in a Pediatric Case of Optic Pathway Glioma."	10.3390/children9101455	Irrelevant titles and abstracts
901	Lavie, P.	(1986).	"Sleep apnea syndrome: is it a contributing factor to the sex differential in mortality?"	10.1016/0306-9877(86)90020-4	Irrelevant titles and abstracts
902	Lavie, P.	(2005).	"Do not take a siesta after lunch - Fact or myth?"		Irrelevant titles and abstracts
903	Lavie, P.	(2005).	"Do not take a siesta after lunch--fact or myth?"		Irrelevant titles and abstracts
904	Leary, A. C., P. T. Donnan, T. M. MacDonald and M. B. Murphy	(2000).	"Physical activity level is an independent predictor of the diurnal variation in blood pressure."	10.1097/00004872-200018040-00008	Irrelevant titles and abstracts
905	Lebkuchen, A., L. S. Freitas, K. H. M. Cardozo and L. F. Drager	(2021).	"Advances and challenges in pursuing biomarkers for obstructive sleep apnea: Implications for the cardiovascular risk ?"	10.1016/j.tcm.2020.04.003	Irrelevant titles and abstracts
906	Lechat, B., S. Appleton, Y. A. Melaku, K. Hansen, R. D. McEvoy, R. Adams, P. Catcheside, L. Lack, D. J. Eckert and A. Sweetman	(2022).	"Comorbid insomnia and sleep apnoea is associated with all-cause mortality."	10.1183/13993003.01958-2021	Irrelevant titles and abstracts
907	Lechat, B., G. Naik, S. Appleton, J. Manners, H. Scott, D. P. Nguyen, P. Escourrou, R. Adams, P. Catcheside and D. J. Eckert	(2024).	"Regular snoring is associated with uncontrolled hypertension."	10.1038/s41746-024-01026-7	Irrelevant titles and abstracts
908	Lederbogen, F., C. Gernoth, B. Hamann, A. Kniest, I. Heuser and M. Deuschle	(2003).	"Circadian blood pressure regulation in hospitalized depressed patients and non-depressed comparison subjects."	10.1097/00126097-200304000-00003	Irrelevant titles and abstracts
909	Lee, C. H., W. Y. Ng, W. Hau, H. H. Ho, B. C. Tai, M. Y. Chan, A. M. Richards and H. C. Tan	(2013).	"Excessive daytime sleepiness is associated with longer culprit lesion and adverse outcomes in patients with coronary artery disease."	10.5664/jcsm.3266	Irrelevant titles and abstracts
910	Lee, C. H., R. Sethi, R. G. Li, H. H. Ho, T. Hein, M. H. Jim, G. Loo, C. Y. Koo, X. F. Gao, S. Chandra, X. X. Yang, S. F. Furlan, Z. Ge, A. Mundhekar, W. W. Zhang, C. H. G. Uchôa, R. B. Kharwar, P. F. Chan, S. L. Chen, M. Y. Chan, A. M. Richards, H. C. Tan, T. H. Ong, G. Roldan, B. C. Tai, L. F. Drager and J. J. Zhang	(2016).	"Obstructive Sleep Apnea and Cardiovascular Events After Percutaneous Coronary Intervention."	10.1161/circulationaha.115.019392	Irrelevant titles and abstracts
911	Lee, D. R., I. McKeith, U. Mosimann, A. Ghosh-Nodyal and A. J. Thomas	(2013).	"Examining carer stress in dementia: The role of subtype diagnosis and neuropsychiatric symptoms."	10.1002/gps.3799	Irrelevant titles and abstracts
912	Lee, K. A., C. Gay, C. J. Portillo, T. Coggins, H. Davis, C. R. Pullinger and B. E. Aouizerat	(2012).	"Types of sleep problems in adults living with HIV/AIDS."	10.5664/jcsm.1666	Irrelevant titles and abstracts
913	Lee, S., C. Ma, Q. Shi, J. Meyers, P. Kumar, F. Couture, P. Kuebler, S. Krishnamurthi, D. Lewis, B. Tan, E. M. O'Reilly, A. F. Shields and J. A. Meyerhardt	(2023).	"Sleep and cancer recurrence and survival in patients with resected Stage III colon cancer: findings from CALGB/SWOG 80702 (Alliance)."	10.1038/s41416-023-02290-2	Irrelevant titles and abstracts
914	Lee, S., R. J. Thomas, H. Kim, H. S. Seo, I. Baik, D. W. Yoon, S. J. Kim, S. K. Lee and C. Shin	(2014).	"Association between high nocturnal blood pressure and white matter change and its interaction by obstructive sleep apnoea among normotensive adults."	10.1097/hjh.0000000000000290	Irrelevant titles and abstracts
915	Lee, Y., T. Kanagasabai, A. V. Rigobon, R. S. McIntyre and V. H. Taylor	(2019).	"Depressive symptom severity mediates the association between sleep disturbance and obesity in US adults: Results from the NHANES."		Irrelevant titles and abstracts
916	Léger, D., M. J. Torres, V. Bayon, S. Hercberg, P. Galan, M. Chennaoui and V. A. Andreeva	(2019).	"The association between physical and mental chronic conditions and napping."	10.1038/s41598-018-37355-3	Irrelevant titles and abstracts
917	Leker, R. R., A. Teichner, N. Grigoriadis, H. Ovadia, D. E. Brenneman, M. Fridkin, E. Giladi, J. Romano and I. Gozes	(2002).	"NAP, a femtomolar-acting peptide, protects the brain against ischemic injury by reducing apoptotic death."	10.1161/01.STR.0000014207.05597.D7	Irrelevant titles and abstracts
918	Leng, Y., S. Ahmadi-Abhari, N. W. J. Wainwright, F. P. Cappuccio, P. G. Surtees, R. Luben, C. Brayne and K. T. Khaw	(2014).	"Daytime napping, sleep duration and serum C reactive protein: a population-based cohort study."	10.1136/bmjopen-2014-006071	Irrelevant titles and abstracts
919	Leng, Y., F. P. Cappuccio, P. G. Surtees, R. Luben, C. Brayne and K. T. Khaw	(2016).	"Daytime napping, sleep duration and increased 8-year risk of type 2 diabetes in a British population."	10.1016/j.numecd.2016.06.006	Irrelevant titles and abstracts
920	Leng, Y., K. Stone, S. Ancoli-Israel, K. Covinsky and K. Yaffe	(2018).	"Who take naps? Self-reported and objectively measured napping in very old women."		Irrelevant titles and abstracts
921	Leng, Y., N. W. Wainwright, F. P. Cappuccio, P. G. Surtees, S. Hayat, R. Luben, C. Brayne and K. T. Khaw	(2014).	"Daytime napping and the risk of all-cause and cause-specific mortality: a 13-year follow-up of a British population."	10.1093/aje/kwu036	Need to read the full text
922	Leng, Y., N. W. J. Wainwright, F. P. Cappuccio, P. G. Surtees, S. Hayat, R. Luben, C. Brayne and K. T. Khaw	(2014).	"Daytime napping and the risk of all-cause and cause-specific mortality: A 13-year follow-up of a British population."	10.1093/aje/kwu036	Irrelevant titles and abstracts
923	Leppänen, T., A. Kulkas, B. Duce, E. Mervaala and J. Töyräs	(2017).	"Severity of individual obstruction events is gender dependent in sleep apnea."	10.1007/s11325-016-1430-0	Irrelevant titles and abstracts
924	Leppänen, T., J. Töyräs, E. Mervaala, T. Penzel and A. Kulkas	(2017).	"Severity of individual obstruction events increases with age in patients with obstructive sleep apnea."	10.1016/j.sleep.2017.06.004	Irrelevant titles and abstracts
925	Levine, C. G., A. E. Sher and E. M. Weaver	(2011).	"Surgical treatment for adult obstructive sleep apnea: A systematic review of high-level evidence."		Irrelevant titles and abstracts
926	Levy, P.	(2012).	"Metabolic function, diabetes and obstructive sleep apnoea."	10.1111/j.1479-8425.2012.00580.x	Irrelevant titles and abstracts
927	Lévy, P.	(2013).	"Cardiovascular and metabolic consequences of sleep-disordered breathing - Experimental and clinical evidence."	10.1007/s12031-013-0105-6	Irrelevant titles and abstracts
928	Lévy, P., M. Kohler, W. T. McNicholas, F. Barbé, R. D. McEvoy, V. K. Somers, L. Lavie and J. L. Pépin	(2015).	"Obstructive sleep apnoea syndrome."	10.1038/nrdp.2015.15	Irrelevant titles and abstracts
929	Lévy, P., M. T. Naughton, R. Tamisier, M. R. Cowie and T. D. Bradley	(2022).	"Sleep apnoea and heart failure."	10.1183/13993003.01640-2021	Irrelevant titles and abstracts
930	Lévy, P., J. L. Pépin, C. Arnaud, R. Tamisier, J. C. Borel, M. Dematteis, D. Godin-Ribuot and C. Ribuot	(2008).	"Intermittent hypoxia and sleep-disordered breathing:: current concepts and perspectives."	10.1183/09031936.00013308	Irrelevant titles and abstracts
931	Lévy, P., R. Tamisier, S. Launois and J. L. Pépin	(2011).	"Surviving sleep: When the heart and brain are damaged by apnea."		Irrelevant titles and abstracts
932	Lévy, P., R. Tamisier and J. L. Pépin	(2023).	"Sleep apnea syndrome 1999-2022: From randomized trials to cohort studies."	10.1016/j.banm.2022.10.022	Irrelevant titles and abstracts
933	Lewis, N. C., H. Jones, P. N. Ainslie, A. Thompson, K. Marrin and G. Atkinson	(2015).	"Influence of nocturnal and daytime sleep on initial orthostatic hypotension."	10.1007/s00421-014-3010-y	Irrelevant titles and abstracts
934	Li, F., K. Sun, D. Z. Lin, Y. Q. Qi, Y. Li, L. Yan and M. Ren	(2016).	"Longtime napping is associated with cardiovascular risk estimation according to Framingham risk score in postmenopausal women."	10.1097/gme.0000000000000661	Irrelevant titles and abstracts
935	Li, J., N. Covassin, J. M. Bock, E. A. Mohamed, L. P. Pappoppula, C. Shafi, F. Lopez-Jimenez and V. K. Somers	(2021).	"Excessive Daytime Sleepiness and Cardiovascular Mortality in US Adults: A NHANES 2005-2008 Follow-Up Study."	10.2147/nss.S319675	Irrelevant titles and abstracts
936	Li, J., J. Yin, Y. Luo, T. Ma, L. He, H. Xie, J. Li, G. Zhang, X. Cheng and Y. Bai	(2022).	"Association of healthy sleep pattern with the risk of cardiovascular disease and all-cause mortality among people with diabetes: A prospective cohort study."	10.1016/j.diabres.2022.109822	Irrelevant titles and abstracts
937	Li, J., J. H. Yin, Y. Luo, T. Q. Ma, L. F. He, H. J. Xie, J. C. Li, G. G. Zhang, X. J. Cheng and Y. P. Bai	(2022).	"Association of healthy sleep pattern with the risk of cardiovascular disease and all-cause mortality among people with diabetes: A prospective cohort study."	10.1016/j.diabres.2022.109822	Irrelevant titles and abstracts
938	Li, J. G., N. Covassin, J. M. Bock, E. A. Mohamed, L. P. Pappoppula, C. Shafi, F. Lopez-Jimenez and V. K. Somers	(2021).	"Excessive Daytime Sleepiness and Cardiovascular Mortality in US Adults: A NHANES 2005-2008 Follow-Up Study."	10.2147/nss.S319675	Irrelevant titles and abstracts
939	Li, P., L. Gao, L. Yu, X. Zheng, M. C. Ulsa, H. W. Yang, A. Gaba, K. Yaffe, D. A. Bennett, A. S. Buchman, K. Hu and Y. Leng	(2023).	"Daytime napping and Alzheimer's dementia: A potential bidirectional relationship."	10.1002/alz.12636	Irrelevant titles and abstracts
940	Li, Q. J., Y. Shan, J. C. Liao, L. Wang, Y. L. Wei, L. Dai, S. Kan, J. Q. Shi, X. Y. Huang and G. Y. Lu	(2024).	"Association of daytime napping with incidence of chronic kidney disease and end-stage kidney disease: A prospective observational study."	10.1371/journal.pone.0298375	Irrelevant titles and abstracts
941	Li, W., A. Kondracki, P. Gautam, A. Rahman, S. Kiplagat, H. Liu and W. Sun	(2021).	"The association between sleep duration, napping, and stroke stratified by self-health status among Chinese people over 65 years old from the China health and retirement longitudinal study."	10.1007/s11325-020-02214-x	Need to read the full text
942	Li, W., A. J. Kondracki, N. Sun, P. Gautam, M. E. Kalan, R. Jebai, S. O. Gbadamosi and W. J. Sun	(2022).	"Nighttime sleep duration, daytime napping, and metabolic syndrome: findings from the China Health and Retirement Longitudinal Study."	10.1007/s11325-021-02487-w	Irrelevant titles and abstracts
943	Li, X., K. Chattopadhyay, X. Qian, J. Yu, M. Xu, L. Li, J. Sun and J. Li	(2022).	"Association Between Sleep Duration and Albuminuria in Patients with Type 2 Diabetes: A Cross-Sectional Study in Ningbo, China."	10.2147/DMSO.S366064	Irrelevant titles and abstracts
944	Li, X., X. Y. Pang, Z. P. Liu, Q. Zhang, C. H. Sun, J. J. Yang and Y. Li	(2018).	"Joint effect of less than 1 h of daytime napping and seven to 8 h of night sleep on the risk of stroke."	10.1016/j.sleep.2018.05.011	Need to read the full text
945	Li, X., D. Sotres-Alvarez, T. Sofer, L. C. Gallo, L. Aviles-Santa, K. M. Perreira, C. R. Isasi, A. R. Ramos, P. C. Zee, K. L. Savin, N. Schneiderman, S. Smoller, M. Daviglus and S. Redline	(2019).	"Associations of sleep disordered breathing and insomnia with incident hypertension and diabetes: A prospective analysis of data from the hispanic community health study/study of latinos."		Irrelevant titles and abstracts
946	Li, Y., A. N. Vgontzas, J. Fernandez-Mendoza, I. Kritikou, M. Basta, S. Pejovic, J. Gaines and E. O. Bixler	(2017).	"Objective, but not subjective, sleepiness is associated with inflammation in sleep apnea."	10.1093/sleep/zsw033	Irrelevant titles and abstracts
947	Li, Y. P., X. H. Zhang, J. W. Winkelman, S. Redline, F. B. Hu, M. Stampfer, J. Ma and X. Gao	(2014).	"Association Between Insomnia Symptoms and Mortality A Prospective Study of US Men."	10.1161/circulationaha.113.004500	Irrelevant titles and abstracts
948	Li, Z., X. Wang and S. Nie	(2023).	"CLINICAL SIGNIFICANCE OF OBSTRUCTIVE SLEEP APNEA IN PATIENTS WITH ACUTE CORONARY SYNDROME IN RELATION TO EXCESSIVE DAYTIME SLEEPINESS."	10.1016/S0735-1097(23)01619-4	Irrelevant titles and abstracts
949	Liao, W. C., C. P. Kuo, C. N. Huang and S. L. Hwang	(2012).	"Sleep and related factors in older adults with diabetes."	10.1111/j.1365-2869.2012.01044.x	Irrelevant titles and abstracts
950	Lieberman, J. A.	(2009).	"Obstructive Sleep Apnea (OSA) and Excessive Sleepiness Associated with OSA: Recognition in the Primary Care Setting."	10.3810/pgm.2009.07.2027	Irrelevant titles and abstracts
951	Liira, J., J. H. Verbeek, G. Costa, T. R. Driscoll, M. Sallinen, L. K. Isotalo and J. H. Ruotsalainen	(2014).	"Pharmacological interventions for sleepiness and sleep disturbances caused by shift work."	10.1002/14651858.CD009776.pub2	Irrelevant titles and abstracts
952	Lim, S. G., W. L. Yang, J. P. E. Chang, J. Ngu, Y. L. Tan, T. Ahmed, Y. Y. Dan, Y. M. Lee, G. H. Lee, P. S. Tan and et al.	(2019).	"Switch or add-on peginterferon to chronic hepatitis B patients already on nucleos(t)ide analogue therapy (Swap study): final results."		Irrelevant titles and abstracts
953	Limas, N., A. Kembra, D. Buscemi, R. Raj and K. Nugent	(2012).	"Sleep patterns in patients referred to a dietitian."	10.231/JIM.0b013e3182820c55	Irrelevant titles and abstracts
954	Lin, B. M., F. B. Hu and G. C. Curhan	(2017).	"Association Between Benzodiazepine Receptor Agonists and Snoring Among Women in the Nurses' Health Study."	10.1001/jamaoto.2016.3174	Irrelevant titles and abstracts
955	Lin, D. Z., K. Sun, F. Li, Y. Q. Qi, M. Ren, C. L. Huang, J. Y. Tang, S. N. Xue, Y. Li and L. Yan	(2014).	"Association between habitual daytime napping and metabolic syndrome: a population-based study."	10.1016/j.metabol.2014.08.005	Irrelevant titles and abstracts
956	Lin, F., Y. Shi, W. Song, Y. Weng, X. Zou, X. Chen, J. Zheng, K. Chen, Q. Ye and X. Wu	(2024).	"Daytime napping and the incidence of Parkinson’s disease: a prospective cohort study with Mendelian randomization."		Irrelevant titles and abstracts
957	Lin, L., J. Y. Huang, Z. X. Liu, P. F. Chen and C. Y. Huang	(2023).	"Associations of siesta and total sleep duration with hypertension or cardiovascular diseases in middle-aged and older adults."	10.1002/clc.23954	Need to read the full text
958	Lin, M., Q. Su, J. P. Wen, S. C. Wei, J. Yao, H. B. Huang, J. X. Liang, L. T. Li, W. Lin, L. X. Lin, J. L. Lu, Y. F. Bi, W. Q. Wang, G. Ning and G. Chen	(2018).	"Self-reported sleep duration and daytime napping are associated with renal hyperfiltration in general population."	10.1007/s11325-017-1470-0	Irrelevant titles and abstracts
959	Lin, W. L., Y. R. Chen, C. T. Lai, Y. H. Chou, S. H. Liu, W. H. Cheng, T. Y. Tsai, Y. C. Fu, T. B. J. Kuo, L. W. Lo and S. A. Chen	(2018).	"Deep sleep stage is associated with increased risk of sudden cardiac death after myocardial infarction: Insight from the preventive effects of ACE inhibitor."		Irrelevant titles and abstracts
960	Lin, W. L., Y. R. Chen, C. T. Lai, Y. H. Chou, S. H. Liu, W. H. Cheng, T. Y. Tsai, Y. C. Fu, T. B. J. Kuo, L. W. Lo and S. A. Chen	(2018).	"Neural mechanism of ACE inhibitor in improving heart rate variability and sleep disturbance after myocardial infraction."		Irrelevant titles and abstracts
961	Lin, W. L., Y. R. Chen, C. T. Lai, S. Yamada, S. H. Liu, Y. H. Chou, Y. C. Fu, C. C. H. Yang, T. B. J. Kuo, L. W. Lo and S. A. Chen	(2018).	"Neural mechanism of angiotensin-converting enzyme inhibitors in improving heart rate variability and sleep disturbance after myocardial infarction."	10.1016/j.sleep.2018.04.007	Irrelevant titles and abstracts
962	Lin, W. L., Y. W. Hsiao, S. H. Liu, W. H. Cheng, T. Y. Tsai, Y. H. Chou, C. C. H. Yang, T. B. J. Kuo, S. A. Chen and L. W. Lo	(2024).	"Effects of low-density lipoprotein cholesterol on sleep apnea: Insights from a rat model of cardiovascular autonomic dysregulation."	10.1016/j.sleep.2024.02.008	Irrelevant titles and abstracts
963	Lin, W. L., C. T. Lai, Y. H. Chou, S. H. Liu, W. H. Cheng, T. Y. Tsai, C. C. H. Yang, T. B. J. Kuo, L. W. Lo and S. A. Chen	(2019).	"Effects of renal denervation to cardiac autonomics during sleep in rats with myocardial infarction."	10.1002/joa3.12274	Irrelevant titles and abstracts
964	Lin, W. L., C. T. Lai, S. Yamada, S. H. Liu, W. H. Cheng, Y. H. Chou, C. C. H. Yang, T. B. J. Kuo, S. A. Chen and L. W. Lo	(2022).	"Effects of renal denervation on sleep apnea and arrhythmia in rats with myocardial infarction."	10.1016/j.sleep.2021.11.017	Irrelevant titles and abstracts
965	Lin, W. L., L. W. Lo, H. R. Chen, C. T. Lai, S. Yamada, S. H. Liu, Y. H. Chou, S. A. Chen, Y. C. Fu and T. B. Kuo	(2016).	"Sleep-related changes in cardiovascular autonomic regulation in left coronary artery ligation rats: Neural mechanism facilitating arrhythmia after myocardial infarction."	10.1016/j.ijcard.2016.09.121	Irrelevant titles and abstracts
966	Lin, W. L., L. W. Lo, H. R. Chen, C. T. Lai, S. Yamada, S. H. Liu, Y. H. Chou, S. A. Chen, Y. C. Fu and T. B. J. Kuo	(2016).	"Sleep-related changes in cardiovascular autonomic regulation in left coronary artery ligation rats: Neural mechanism facilitating arrhythmia after myocardial infarction."	10.1016/j.ijcard.2016.09.121	Irrelevant titles and abstracts
967	Lin, W. L., L. W. Lo, C. T. Lai, Y. H. Chou, S. H. Liu, W. H. Cheng, T. Y. Tsai, C. C. H. Yang, T. B. J. Kuo and S. A. Chen	(2022).	"PO-630-03 EFFECTS OF RENAL DENERVATION TO SLEEP APNEA AND CARDIAC ARRHYTHMIA IN RATS WITH MYOCARDIAL INFARCTION."	10.1016/j.hrthm.2022.03.895	Irrelevant titles and abstracts
968	Lin, X. T., W. Y. Chen, F. Q. Wei, M. G. Ying, W. D. Wei and X. M. Xie	(2015).	"Night-shift work increases morbidity of breast cancer and all-cause mortality: a meta-analysis of 16 prospective cohort studies."	10.1016/j.sleep.2015.02.543	Irrelevant titles and abstracts
969	Lindberg, E., B. Benediktsdottir, K. A. Franklin, M. Holm, A. Johannessen, R. Jögi, T. Gislason, F. G. Real, V. Schlünssen and C. Janson	(2017).	"Women with symptoms of sleep-disordered breathing are less likely to be diagnosed and treated for sleep apnea than men."	10.1016/j.sleep.2017.02.032	Irrelevant titles and abstracts
970	Lindberg, E. and T. Gislason	(2000).	"Epidemiology of sleep-related obstructive breathing."	10.1053/smrv.2000.0118	Irrelevant titles and abstracts
971	Lindberg, E., C. Janson, K. Svärdsudd, T. Gislason, J. Hetta and G. Boman	(1998).	"Increased mortality among sleepy snorers: A prospective population based study."	10.1136/thx.53.8.631	Irrelevant titles and abstracts
972	Linz, B., J. N. Hertel, J. Hendriks, A. Saljic, D. Dobrev, M. Baumert, T. Jespersen and D. Linz	(2022).	"Sleep apnea and atrial fibrillation: challenges in clinical and translational research."	10.1080/14779072.2022.2036606	Irrelevant titles and abstracts
973	Linz, D., K. Kadhim, J. M. Kalman, R. D. McEvoy and P. Sanders	(2019).	"Sleep and cardiovascular risk: how much is too much of a good thing?"	10.1093/eurheartj/ehy772	Irrelevant titles and abstracts
974	Lisan, Q., P. Boutouyrie, B. Gaye, M. Tafflet, F. Thomas, C. Guibout, M. C. Perier, P. Bonfils, B. Pannier, X. Jouven and J. P. Empana	(2016).	"Poor cardiovascular health as a risk marker for excessive daytime sleepiness: The Paris prospective study 3."	10.1093/eurheartj/ehw434	Irrelevant titles and abstracts
975	Lisan, Q., P. Boutouyrie, B. Gaye, M. Tafflet, F. Thomas, C. Guibout, M. C. Périer, P. Bonfils, B. Pannier, X. Jouven and J. P. Empana	(2017).	"Poor cardiovascular health as a risk marker for excessive daytime sleepiness: The Paris prospective study 3."		Irrelevant titles and abstracts
976	Lisiak, M. H. and I. Uchmanowicz	(2018).	"Frailty syndrome: the same age does not mean the same health status."	10.1002/ejhf.1197	Irrelevant titles and abstracts
977	Littner, M. R.	(2004).	"The obstructive sleep apnea/hypopnea syndrome in adults: Diagnosis and management."		Irrelevant titles and abstracts
978	Liu, B. X., R. Guo, S. P. Zhou, S. S. Xie, K. Wang and Y. W. Xu	(2014).	"Effects of Obstructive Sleep Apnea on Cardiac Function and Clinical Outcomes in Chinese Patients with ST-Elevation Myocardial Infarction."		Irrelevant titles and abstracts
979	Liu, D., H. Myles, D. L. Foley, G. F. Watts, V. A. Morgan, D. Castle, A. Waterreus, A. Mackinnon and C. A. Galletly	(2016).	"Risk Factors for Obstructive Sleep Apnea Are Prevalent in People with Psychosis and Correlate with Impaired Social Functioning and Poor Physical Health."	10.3389/fpsyt.2016.00139	Irrelevant titles and abstracts
980	Liu, G. L., Q. N. Zhan, Y. L. Zhao, Z. Y. Xiong, J. L. Liao, Y. P. Ren, Q. Wang, L. P. Duan, Z. X. Zheng, L. Hao and J. Dong	(2021).	"Risk factors for sleep disorders in patients undergoing peritoneal dialysis."	10.1007/s41105-021-00311-2	Irrelevant titles and abstracts
981	Liu, J., Y. Li, X. J. Zhang, P. L. Bu, X. P. Du, L. Z. Fang, Y. Q. Feng, Y. F. Guo, F. Han, Y. N. Jiang, Y. M. Li, J. X. Lin, M. Liu, W. Liu, M. Z. Long, J. J. Mu, N. L. Sun, H. Wu, J. H. Xie, J. Y. Xie, L. D. Xie, J. Yu, H. Yuan, Y. Zha, Y. Q. Zhang, S. Z. Zhu and J. G. Wang	(2024).	"Management of nocturnal hypertension: An expert consensus document from Chinese Hypertension League."	10.1111/jch.14757	Irrelevant titles and abstracts
982	Liu, L., L. Natarajan, F. He, S. Johnson, B. A. Parker, G. R. Sadler, P. Mills, J. E. Dimsdale and S. Ancol-Israel	(2010).	"Objective total sleep duration prechemotherapy predicts depression and subjective sleep quality in breast cancer patients."		Irrelevant titles and abstracts
983	Liu, S., Y. X. Wang, Q. Lu, X. Chen, T. T. Geng, R. Li, Y. L. Deng, L. Li, X. Y. Lin, Y. J. Ou, Q. Y. Tian, G. L. Cui, K. Yang, A. Pan and G. Liu	(2023).	"Association of healthy sleep pattern with risk of recurrent cardiovascular events among patients with coronary heart disease."	10.1093/ehjqcco/qcad043	Irrelevant titles and abstracts
984	Liu, S. H., L. W. Lo, T. Y. Tsai, W. H. Cheng, Y. J. Lin, S. L. Chang, Y. F. Hu, F. P. Chung, T. F. Chao, J. N. Liao, M. T. Lo, D. C. Tarng and S. A. Chen	(2020).	"Circadian rhythm dynamics on multiscale entropy identifies autonomic dysfunction associated with risk of ventricular arrhythmias and near syncope in chronic kidney disease."	10.1016/j.jjcc.2020.05.017	Irrelevant titles and abstracts
985	Liu, W., M. Luo, Y. Y. Fang, S. Wei, L. Zhou and K. Liu	(2019).	"Relationship between Occurrence and Progression of Lung Cancer and Nocturnal Intermittent Hypoxia, Apnea and Daytime Sleepiness."	10.1007/s11596-019-2075-6	Irrelevant titles and abstracts
986	Liu, X., Q. Zhang and X. Shang	(2015).	"Meta-analysis of self-reported daytime napping and risk of cardiovascular or all-cause mortality."	10.12659/MSM.893186	Irrelevant titles and abstracts
987	Liu, X. J., F. Zhang, Y. Liu, Y. C. Fan and K. Wang	(2018).	"Effects of total nocturnal sleep time and siesta on hepatocellular carcinoma risks in individuals with chronic HBV infection."	10.1007/s41105-017-0131-9	Irrelevant titles and abstracts
988	Liu, X. K., Q. Zhang and X. M. Shang	(2015).	"Meta-Analysis of Self-Reported Daytime Napping and Risk of Cardiovascular or All-Cause Mortality."		Irrelevant titles and abstracts
989	Liu, X. Y., J. H. Zhang, S. Z. Peng, M. Y. Pei, C. Y. Dai, T. T. Wang and P. Zhang	(2022).	"Mediating effects of sleep duration on the association between natural menopause and stroke risk among Chinese women."	10.3389/fnins.2022.960497	Irrelevant titles and abstracts
990	Liu, Y. N., T. T. Peng, S. Q. Zhang and K. Tang	(2018).	"The relationship between depression, daytime napping, daytime dysfunction, and snoring in 0.5 million Chinese populations: exploring the effects of socio-economic status and age."	10.1186/s12889-018-5629-9	Irrelevant titles and abstracts
991	Liu, Z. R., Y. X. Luo, Y. L. Su, Z. G. Wei, R. D. Li, L. He, L. L. Yang, Y. Y. Pei, J. J. Ren, X. C. Peng and X. L. Hu	(2022).	"Associations of sleep and circadian phenotypes with COVID-19 susceptibility and hospitalization: an observational cohort study based on the UK Biobank and a two-sample Mendelian randomization study."	10.1093/sleep/zsac003	Irrelevant titles and abstracts
992	Ljunggren, M., L. Byberg, J. Theorell-Haglöw, B. Lindahl, K. Michaëlsson and E. Lindberg	(2014).	"Does sleep disordered breathing in women promote heart failure? A population based cohort study."	10.1111/jsr.12213	Irrelevant titles and abstracts
993	Ljunggren, M., L. Byberg, J. Theorell-Haglöw, B. Lindahl, K. Michaëlsson and E. Lindberg	(2016).	"Increased risk of heart failure in women with symptoms of sleep-disordered breathing."	10.1016/j.sleep.2015.09.018	Irrelevant titles and abstracts
994	Lobo Gonzalez, M., M. Almendro Delia, M. Perez Rodriguez, C. Gonzalez Matos, E. Lujan Valencia, M. J. Cristo Ropero, B. Lorenzo Lopez, A. Reina Toral, A. Garcia Alcantara, J. A. Arboleda Sanchez, R. De La Chica Ruiz-Ruano, R. Hidalgo Urbano, J. C. Garcia Rubira, N. Garcia Gonzalez and A. Izquierdo Bajo	(2016).	"Safety and eficacy of new antiplatelets agents in the real world: Results from a multicenter study."	10.1177/2048872616663431	Irrelevant titles and abstracts
995	Lobo Gonzalez, M., M. Almendro Delia, M. Perez Rodriguez, C. Gonzalez Matos, E. Lujan Valencia, M. J. Cristo Ropero, B. Lorenzo Lopez, A. Reina Toral, A. Garcia Alcantara, J. A. Arboleda Sanchez and et al.	(2016).	"Safety and eficacy of new antiplatelets agents in the real world: results from a multicenter study."	10.1177/2048872616663431	Irrelevant titles and abstracts
996	Lockhart, E. M., M. D. Willingham, A. Ben Abdallah, D. L. Helsten, B. A. Bedair, J. Thomas, S. Duntley and M. S. Avidan	(2013).	"Obstructive sleep apnea screening and postoperative mortality in a large surgical cohort."	10.1016/j.sleep.2012.10.018	Irrelevant titles and abstracts
997	Lockley, S., M. A. Dressman, C. Xiao, L. Licamele and M. H. Polymeropoulos	(2014).	"Assessment of clinical measures in Non-24-hour disorder (Non-24) patients entrained by tasimelteon."		Irrelevant titles and abstracts
998	Lombardi, C., P. Mattaliano and G. Parati	(2014).	"Is daytime siesta a harmful habit?"	10.1097/hjh.0000000000000363	Irrelevant titles and abstracts
999	Loo, G., C. Y. Koo, J. J. Zhang, R. G. Li, R. Sethi, T. H. Ong, B. C. Tai and C. H. Lee	(2014).	"Impact of Obstructive Sleep Apnea on Cardiovascular Outcomes in Patients Treated With Percutaneous Coronary Intervention: Rationale and Design of the Sleep and Stent Study."	10.1002/clc.22261	Irrelevant titles and abstracts
1000	Lopes, J. M., F. D. Galvão and A. Oliveira	(2021).	"Risk of Death in the Elderly with Excessive Daytime Sleepiness, Insomnia and Depression: Prospective Cohort Study in an Urban Population in Northeast Brazil."	10.36660/abc.20200059	Irrelevant titles and abstracts
1001	Lopes, J. M., F. D. Galvão and A. G. R. D. C. Oliveira	(2021).	"Risk of death in the elderly with excessive daytime sleepiness, insomnia and depression: Prospective cohort study in an urban population in northeast Brazil."	10.36660/abc.20200059	Irrelevant titles and abstracts
1002	Lopez-Jimenez, M. J., J. F. Masa, J. Corral, J. Teran, E. Ordaz, M. F. Troncoso, N. Gonzalez-Mangado, M. Gonzalez, S. Lopez-Martinez, P. De Lucas and et al.	(2016).	"Mid- and Long-term Efficacy of Non-invasive Ventilation in Obesity Hypoventilation Syndrome: the Pickwick's Study."	10.1016/j.arbr.2016.01.012	Irrelevant titles and abstracts
1003	López-Jiménez, M. J., J. F. Masa, J. Corral, J. Terán, E. Ordaz, M. F. Troncoso, N. González-Mangado, M. González, S. Lopez-Martínez, P. De Lucas, J. M. Marín, S. Martí, T. Díaz-Cambriles, J. Díaz-de-Atauri, E. Chiner, F. Aizpuru, C. Egea, A. Romero, J. M. Benítez, J. Sánchez-Gómez, R. Golpe, A. Santiago-Recuerda, S. Gómez, F. Barbe, M. Bengoa and C. Grp	(2016).	"Mid- and Long-Term Efficacy of Non-Invasive Ventilation in Obesity Hypoventilation Syndrome: The Pickwick's Study."	10.1016/j.arbres.2015.10.003	Irrelevant titles and abstracts
1004	Loui, W. S., J. L. Blackshear, P. A. Fredrickson and J. Kaplan	(1994).	"OBSTRUCTIVE SLEEP-APNEA MANIFESTING AS SUSPECTED ANGINA - REPORT OF 3 CASES."	10.1016/s0025-6196(12)61063-5	Irrelevant titles and abstracts
1005	Lozzi, F., E. Rastelli, G. Antonini, M. L. E. Bianchi, A. Botta, E. Bucci, C. Casali, S. Costanzi-Porrini, E. Frezza, M. Giacanelli, G. Greco, M. Inghilleri, G. Novelli, E. M. Pennisi, A. Petrucci, C. Piantadosi, G. Silvestri, C. Terracciano, N. Vanacore and R. Massa	(2017).	"Gender-related characteristics of myotonic dystrophy type 1 in a large Italian database."		Irrelevant titles and abstracts
1006	Lu, D., E. K. St Louis, C. A. Chahal, N. Covassin, E. A. Mohamed, M. P. Mansukhani, J. Xie, M. C. Lipford, N. Li, K. Ramar, S. M. Caples, P. C. Gay, E. J. Olson, T. I. Morgenthaler and V. K. Somers	(2019).	"Sleepiness and Mortality Risk in Patients without Sleep Apnea."	10.1096/fasebj.2019.33.1_supplement.834.15	Irrelevant titles and abstracts
1007	Lu, Z., C. Y. Wu, Y. P. Jiang, L. M. Ballou, C. Clausen, I. S. Cohen and R. Z. Lin	(2012).	"Suppression of phosphoinositide 3-kinase signaling and alteration of multiple ion currents in drug-induced long QT syndrome."	10.1126/scitranslmed.3003623	Irrelevant titles and abstracts
1008	Lu, Z., C. Y. C. Wu, Y. P. Jiang, L. M. Ballou, C. Clausen, I. S. Cohen and R. Z. Lin	(2011).	"A role for increased persistent sodium current due to suppression of phosphoinositide 3-kinase signaling in drug-induced long QT syndrome."	10.1161/RES.0b013e31823c90bd	Irrelevant titles and abstracts
1009	Lu, Z., C. Y. C. Wu, Y. P. Jiang, L. M. Ballou, C. Clausen, I. S. Cohen and R. Z. Lin	(2012).	"Suppression of phosphoinositide 3-kinase signaling and alteration of multiple ion currents in drug-induced long QT syndrome."	10.1126/scitranslmed.3003623	Irrelevant titles and abstracts
1010	Lunsford-Avery, J. R., M. M. Engelhard, A. M. Navar and S. H. Kollins	(2018).	"Validation of the Sleep Regularity Index in Older Adults and Associations with Cardiometabolic Risk."	10.1038/s41598-018-32402-5	Irrelevant titles and abstracts
1011	Luojus, M. K., S. M. Lehto, T. Tolmunen, A. K. Brem, E. Lönnroos and J. Kauhanen	(2017).	"Self-reported sleep disturbance and incidence of dementia in ageing men."	10.1136/jech-2016-207764	Irrelevant titles and abstracts
1012	Lyons, O. D., J. S. Floras, A. G. Logan, R. Beanlands, J. D. Cantolla, M. Fitzpatrick, J. Fleetham, R. John Kimoff, R. S. Leung, G. Lorenzi Filho and et al.	(2017).	"Design of the effect of adaptive servo-ventilation on survival and cardiovascular hospital admissions in patients with heart failure and sleep apnoea: the ADVENT-HF trial."	10.1002/ejhf.790	Irrelevant titles and abstracts
1013	Lyons, O. D., J. S. Floras, A. G. Logan, R. Beanlands, J. D. Cantolla, M. Fitzpatrick, J. Fleetham, R. John Kimoff, R. S. Leung, G. Lorenzi Filho, P. Mayer, L. Mielniczuk, D. L. Morrison, C. M. Ryan, F. Series, G. A. Tomlinson, A. Woo, M. Arzt, S. Parthasarathy, S. Redolfi, T. Kasai, G. Parati, D. H. Delgado and T. D. Bradley	(2017).	"Design of the effect of adaptive servo-ventilation on survival and cardiovascular hospital admissions in patients with heart failure and sleep apnoea: the ADVENT-HF trial."	10.1002/ejhf.790	Irrelevant titles and abstracts
1014	Lyons, O. D., J. S. Floras, A. G. Logan, R. Beanlands, J. D. Cantolla, M. Fitzpatrick, J. Fleetham, R. John Kimoff, R. S. T. Leung, G. Lorenzi Filho, P. Mayer, L. Mielniczuk, D. L. Morrison, C. M. Ryan, F. Series, G. A. Tomlinson, A. Woo, M. Arzt, S. Parthasarathy, S. Redolfi, T. Kasai, G. Parati, D. H. Delgado and T. D. Bradley	(2017).	"Design of the effect of adaptive servo-ventilation on survival and cardiovascular hospital admissions in patients with heart failure and sleep apnoea: the ADVENT-HF trial."	10.1002/ejhf.790	Irrelevant titles and abstracts
1015	Lyons, O. D., J. S. Floras, A. G. Logan, R. Beanlands, J. D. Cantolla, M. Fitzpatrick, J. Fleetham, R. J. Kimoff, R. S. T. Leung, G. Lorenzi, P. Mayer, L. Mielniczuk, D. L. Morrison, C. M. Ryan, F. Series, G. A. Tomlinson, A. Woo, M. Arzt, S. Parthasarathy, S. Redolfi, T. Kasai, G. Parati, D. H. Delgado, T. D. Bradley and A.-H. Investigators	(2017).	"Design of the effect of adaptive servo-ventilation on survival and cardiovascular hospital admissions in patients with heart failure and sleep apnoea: the ADVENT-HF trial."	10.1002/ejhf.790	Irrelevant titles and abstracts
1016	Lysdahl, M. and P. O. Haraldsson	(2000).	"Long-term survival after uvulopalatopharyngoplasty in nonobese heavy snorers -: A <i>5- to 9-year follow-up of 400 consecutive patients</i>."	10.1001/archotol.126.9.1136	Irrelevant titles and abstracts
1017	Ma, C. R., M. Pavlova, Y. S. Liu, Y. Liu, C. M. Huangfu, S. L. Wu and X. Gao	(2017).	"Probable REM sleep behavior disorder and risk of stroke A prospective study."	10.1212/wnl.0000000000003902	Irrelevant titles and abstracts
1018	Macey, P. M., M. A. Woo, R. Kumar, R. L. Cross and R. M. Harper	(2010).	"Relationship between obstructive sleep apnea severity and sleep, depression and anxiety symptoms in newly-diagnosed patients."	10.1371/journal.pone.0010211	Irrelevant titles and abstracts
1019	Macrea, M., F. Siddiqui, A. P. Noriega Aldave, D. Smith, B. B. Patel, R. Mantilla, S. Nepal, T. Martin and K. A. Oursler	(2017).	"The use of a home exercise program based on the wii fit in patients with COPD and OSA."	10.1164/ajrccm-conference.2017.A80-A	Irrelevant titles and abstracts
1020	Mak, J., K. Ellstrom, S. Band Mani Benedict and S. Thapamagar	(2021).	"LONG-TERM IMPACT OF PULMONARY REHABILITATION ON SLEEP IN COPD PATIENTS AS MEASURED BY ACTIGRAPHY."	10.1016/j.chest.2021.07.1921	Irrelevant titles and abstracts
1021	Makarem, N. and B. Aggarwal	(2017).	"Gender differences in associations between insufficient sleep and cardiovascular disease risk factors and endpoints: a contemporary review."		Irrelevant titles and abstracts
1022	Makarem, N., C. Alcantara, S. Musick, O. Quesada, Z. Chen and P. Tehranifar	(2021).	"Multidimensional sleep health is associated with cardiometabolic health in a nationally representative sample of us adults."	10.1161/circ.144.suppl-1.12677	Irrelevant titles and abstracts
1023	Makino, S., S. Hirose, M. Kakutani, M. Fujiwara, M. Nishiyama, Y. Terada and H. Ninomiya	(2018).	"Association between nighttime sleep duration, midday naps, and glycemic levels in Japanese patients with type 2 diabetes."	10.1016/j.sleep.2017.11.1124	Irrelevant titles and abstracts
1024	Malfertheiner, M. V., C. Lerzer, L. Kolb, K. Heider, F. Zeman, F. Gfüllner, L. S. Maier, M. Pfeifer and M. Arzt	(2017).	"Whom are we treating with adaptive servo-ventilation? A clinical post hoc analysis."	10.1007/s00392-017-1112-3	Irrelevant titles and abstracts
1025	Malhotra, A., I. Ayappa, N. Ayas, N. Collop, D. Kirsch, N. McArdle, R. Mehra, A. I. Pack, N. Punjabi, D. P. White, D. J. Gottlieb and S. R. S. T. Force	(2021).	"Metrics of sleep apnea severity: beyond the apnea-hypopnea index."	10.1093/sleep/zsab030	Irrelevant titles and abstracts
1026	Malik, S. A., F. K. Luni, M. Link, A. Dunn and N. Kaplish	(2019).	"Hypertrophic cardiomyopathy and sleep apnea- the central plot."	10.1093/sleep/zsz069.1049	Irrelevant titles and abstracts
1027	Mallah, S. I., O. K. Ghorab, S. Al-Salmi, O. S. Abdellatif, T. Tharmaratnam, M. A. Iskandar, J. A. N. Sefen, P. Sidhu, B. Atallah, R. El-Lababidi and M. Al-Qahtani	(2021).	"COVID-19: breaking down a global health crisis."	10.1186/s12941-021-00438-7	Irrelevant titles and abstracts
1028	Mamedov, M. N.	(2006).	"Peculiarities of lipid disorders in patients with type II diabetes mellitus: in which cases we should administer statins?"		Irrelevant titles and abstracts
1029	Man, T., I. M. Nolte, D. Jaju, Z. A. M. Al-Anqoudi, M. L. Muñoz, M. O. Hassan, S. Al-Yahyaee, R. A. Bayoumi, A. G. Comuzzie, J. S. Floras, A. M. Van Roon, H. Riese, S. Albarwani and H. Snieder	(2020).	"Heritability and genetic correlations of obesity indices with ambulatory and office beat-to-beat blood pressure in the Oman Family Study."	10.1097/HJH.0000000000002430	Irrelevant titles and abstracts
1030	Mandrell, B. N., W. Lewis, S. Ogg, M. Wise, D. A. Mulrooney, L. L. Robison, M. M. Hudson and K. R. Krull	(2019).	"A pilot study of sleep-related breathing disorders and hypersomnia in adult survivors of childhood Hodgkin lymphoma treated with thoracic radiation."	10.1200/JCO.2019.37.15_suppl.e21527	Irrelevant titles and abstracts
1031	Maness, D. L. and M. Khan	(2015).	"Nonpharmacologic Management of Chronic Insomnia."		Irrelevant titles and abstracts
1032	Mangione, C. M., M. J. Barry, W. K. Nicholson, M. Cabana, D. Chelmow, T. R. Coker, K. W. Davidson, E. M. Davis, K. E. Donahue, C. R. Jaén, M. Kubik, L. Li, G. Ogedegbe, J. M. Ruiz, J. Stevenner, J. B. Wong, L. Pbert and U. S. P. S. T. Force	(2022).	"Screening for Obstructive Sleep Apnea in Adults: US Preventive Services Task Force Recommendation Statement."	10.1001/jama.2022.20304	Irrelevant titles and abstracts
1033	Mannarino, M. R., F. Di Filippo and M. Pirro	(2012).	"Obstructive sleep apnea syndrome."	10.1016/j.ejim.2012.05.013	Irrelevant titles and abstracts
1034	Manoharan, S. and A. Jothipriya	(2016).	"Sleep duration and mortality - A systematic review."		Irrelevant titles and abstracts
1035	Manolis, T. A., A. A. Manolis, E. J. Apostolopoulos, H. Melita and A. S. Manolis	(2021).	"Cardiovascular complications of sleep disorders: A better night’s sleep for a healthier heart / from bench to bedside."	10.2174/1570161118666200325102411	Irrelevant titles and abstracts
1036	Mansukhani, M. P., B. P. Kolla and J. G. Park	(2017).	"Risks associated with use of stimulant medications in patients with obstructive sleep apnea and cardiomyopathy: a case-control study."	10.1016/j.sleep.2016.11.025	Irrelevant titles and abstracts
1037	Manthous, C. A. and B. Mokhlesi	(2016).	"Avoiding Management Errors in Patients with Obesity Hypoventilation Syndrome."	10.1513/AnnalsATS.201508-562OT	Irrelevant titles and abstracts
1038	Mantua, J. and R. M. C. Spencer	(2017).	"Exploring the nap paradox: are mid-day sleep bouts a friend or foe?"	10.1016/j.sleep.2017.01.019	Irrelevant titles and abstracts
1039	Marçal, M., V. Caldeira, S. Gonçalves and P. Duarte	(2024).	"Positive airway pressure therapy in patients with sleep apnea and heart failure: differences between compliant and non-compliant patients."	10.1016/j.sleep.2023.11.1012	Irrelevant titles and abstracts
1040	Marchant, B., R. Stevenson, S. Vaishnav, P. Wilkinson, K. Ranjadayalan and A. D. Timmis	(1994).	"INFLUENCE OF THE AUTONOMIC NERVOUS-SYSTEM ON CIRCADIAN PATTERNS OF MYOCARDIAL-ISCHEMIA - COMPARISON OF STABLE ANGINA WITH THE EARLY POSTINFARCTION PERIOD."		Irrelevant titles and abstracts
1041	Maričić, L., R. Višević, A. Včeva, A. Včev and S. Labor	(2013).	"Risk assessment for sleep apnea syndrome and excessive daytime sleepiness in patients with chronic obstructive pulmonary disease."		Irrelevant titles and abstracts
1042	Maricoto, T., E. A. R. Silva, P. Damiao and J. M. Bastos	(2017).	"The OXIMAPA Study: Hypertension Control by ABPM and Association with Sleep Apnea Syndrome by Pulse Oximetry."	10.20344/amp.7495	Irrelevant titles and abstracts
1043	Marín, B., B. Fernández and F. J. Domínguez	(2007).	"Sleep apnea-hypopnea syndrome and cardiovascular diseases."		Irrelevant titles and abstracts
1044	Marin, J. M., S. J. Carrizo and I. Kogan	(1998).	"Obstructive sleep apnea and acute myocardial infarction: Clinical implications of the association."		Irrelevant titles and abstracts
1045	Marin, J. M., J. B. Soriano, S. J. Carrizo, A. Boldova and B. R. Celli	(2010).	"Outcomes in patients with chronic obstructive pulmonary disease and obstructive sleep apnea: The overlap syndrome."	10.1164/rccm.200912-1869OC	Irrelevant titles and abstracts
1046	Marín Martínez, B., B. Fernández and F. J. Domínguez	(2007).	"Sleep apnea-hypopnea syndrome and cardiovascular diseases."		Irrelevant titles and abstracts
1047	Marin-Oto, M., E. E. Vicente and J. M. Marin	(2019).	"Long term management of obstructive sleep apnea and its comorbidities."	10.1186/s40248-019-0186-3	Irrelevant titles and abstracts
1048	Marquez, F., K. Robertson, I. Coleman, J. Lee-Iannotti and R. Blackstone	(2019).	"Improvements in ahi for osa patients after weight loss surgery - where to go from here?"	10.1016/j.sleep.2019.11.682	Irrelevant titles and abstracts
1049	Marrone, O., M. R. Bonsignore, G. Insalaco and G. Bonsignore	(1998).	"What is the evidence that obstructive sleep apnoea is an important illness?"		Irrelevant titles and abstracts
1050	Martín, B., B. Fernández and F. J. Domínguez	(2007).	"[Sleep apnea-hypopnea syndrome and cardiovascular diseases]."		Irrelevant titles and abstracts
1051	Martin, S. T., C. Worsham, R. T. Cohen and E. S. Klings	(2015).	"Clinical correlates of sleep-disordered breathing and nocturnal hypoxemia in sickle cell disease."		Irrelevant titles and abstracts
1052	Martinez, S., J. Sullivan, C. Pasquale, B. Clark, E. Malanga, S. Deering, L. Liu and C. J. Stepnowsky	(2022).	"Effect of Two Interventional Strategies on Improving Continuous Positive Airway Pressure Adherence in Existing COPD and Obstructive Sleep Apnea Patients: The O<sub>2</sub>VERLAP Study."	10.15326/jcopdf.2022.0293	Irrelevant titles and abstracts
1053	Martínez-García, M. A., J. Amilibia, E. Chiner, C. Queipo, M. J. D. de Atauri, C. Carmona-Bernal, M. Mayos, F. García-Río, L. H. Blasco, N. Grau, M. Mosteiro, J. Durán-Cantolla, N. González-Mangado, M. Somoza, E. Zamora and M. A. Fernández-Jorge	(2010).	"Sleep Apnoea in Patients of Elderly: Care Activity in Spain (2002-2008)."	10.1016/j.arbres.2010.06.007	Irrelevant titles and abstracts
1054	Martins, A. V. V. and L. F. Drager	(2021).	"Active Assessment of Sleep and Depression for elderly Patients in the Outpatient Cardiology Setting: What Are We Waiting for?"	10.36660/abc.20210624	Irrelevant titles and abstracts
1055	Martin-Suarez, S., M. Fiorentino, G. Gliozzi, T. Bombardini, G. Murana, M. Masetti, M. Sabatino, A. Loforte, L. Potena and D. Pacini	(2021).	"Long term follow-up of cardiac transplantation with selected organs by pharmacological stress echocardiography."	10.1111/tri.13944	Irrelevant titles and abstracts
1056	Masa, J. F., I. Benítez, M. Á. Sánchez-Quiroga, F. J. Gomez de Terreros, J. Corral, A. Romero, C. Caballero-Eraso, M. L. Alonso-Álvarez, E. Ordax-Carbajo, T. Gomez-Garcia, M. González, S. López-Martín, J. M. Marin, S. Martí, T. Díaz-Cambriles, E. Chiner, C. Egea, J. Barca, F. J. Vázquez-Polo, M. A. Negrín, M. Martel-Escobar, F. Barbé, B. Mokhlesi, J. A. Riesco, N. González-Mangado, M. F. Troncoso…	(2020).	"Long-term Noninvasive Ventilation in Obesity Hypoventilation Syndrome Without Severe OSA: The Pickwick Randomized Controlled Trial."	10.1016/j.chest.2020.03.068	Irrelevant titles and abstracts
1057	Masa, J. F., J. Corral, A. Romero, C. Caballero, J. Terán-Santos, M. L. Alonso-Alvarez, T. Gomez-Garcia, M. González, S. López-Martín, P. De Lucas, J. M. Marin, S. Marti, T. Díaz-Cambriles, E. Chiner, M. Merchan, C. Egea, A. Obeso, B. Mokhlesi and N. Spanish Sleep	(2016).	"Protective Cardiovascular Effect of Sleep Apnea Severity in Obesity Hypoventilation Syndrome."	10.1016/j.chest.2016.02.647	Irrelevant titles and abstracts
1058	Masa, J. F., M. Rubio, P. Pérez, M. Mota, J. S. de Cos and J. M. Montserrat	(2006).	"Association between habitual naps and sleep apnea."	10.1093/sleep/29.11.1463	Irrelevant titles and abstracts
1059	Masa, J. F., M. Rubio, P. Pérez, M. Mota, J. Sánchez De Cos and J. M. Montserrat	(2006).	"Association between habitual naps and sleep apnea."	10.1093/sleep/29.11.1463	Irrelevant titles and abstracts
1060	Massongo, M., A. D. Balkissou, C. K. Kenyo, B. N. Sawa, N. Kanko and E. W. Pefura	(2020).	"The STOPBANG score is effective for obstructive sleep apnea syndrome screening and correlates with its features, in a sub-Saharan African population."	10.11604/pamj.2020.36.93.17805	Irrelevant titles and abstracts
1061	Massry, S. G. and M. Smogorzewski	(2006).	"Management of vascular calcification in CKD patients."	10.1016/j.semnephrol.2005.06.017	Irrelevant titles and abstracts
1062	Masuda, T., M. Murata, S. Honma, Y. Iwazu, N. Sasaki, M. Ogura, A. Onishi, Y. Ando, S. Muto, K. Shimada, K. Kario, E. Kusano and Y. Asano	(2011).	"Sleep-disordered breathing predicts cardiovascular events and mortality in hemodialysis patients."	10.1093/ndt/gfq756	Irrelevant titles and abstracts
1063	Matthews, K. A., T. W. Kamarck, M. H. Hall, P. J. Strollo, J. F. Owens, D. J. Buysse, L. Lee and S. E. Reis	(2008).	"Blood pressure dipping and sleep disturbance in African-American and Caucasian men and women."	10.1038/ajh.2008.183	Irrelevant titles and abstracts
1064	Matura, L. A., A. McDonough, A. L. Hanlon, D. L. Carroll and B. Riegel	(2015).	"Sleep disturbance, symptoms, psychological distress, and health-related quality of life in pulmonary arterial hypertension."	10.1177/1474515114537951	Irrelevant titles and abstracts
1065	Maugeri, A., J. R. Medina-Inojosa, S. Kunzova, A. Agodi, M. Barchitta, O. Sochor, F. Lopez-Jimenez, Y. E. Geda and M. Vinciguerra	(2018).	"Sleep duration and excessive daytime sleepiness are associated with obesity independent of diet and physical activity."	10.3390/nu10091219	Irrelevant titles and abstracts
1066	Mavanur, M., M. Sanders and M. Unruh	(2010).	"Sleep disordered breathing in patients with chronic kidney disease."		Irrelevant titles and abstracts
1067	Mayer, G.	(2003).	"Ritanserin improves sleep quality in narcolepsy."	10.1055/s-2003-41200	Irrelevant titles and abstracts
1068	Mayson, D., T. G. Neilan, K. Awad and A. Malhotra	(2012).	"Obstructive Sleep Apnea in the Elderly: Extent of the Problem and Therapeutic Options."	10.1007/s12170-012-0261-1	Irrelevant titles and abstracts
1069	Mazlan-Kepli, W., T. S. Sie, C. S. Ren, M. H. Hakimi, A. B. Y. Redzuan, L. J. Fui and A. M. Abdul Muizz	(2019).	"Prior antiplatelet use and cardiovascular outcomes in patients presenting with acute coronary syndrome."	10.5958/0974-4614.2019.00068.8	Irrelevant titles and abstracts
1070	Mazzotti, D. R., B. T. Keenan, D. C. Lim, D. J. Gottlieb, J. Kim and A. I. Pack	(2019).	"Symptom Subtypes of Obstructive Sleep Apnea Predict Incidence of Cardiovascular Outcomes."	10.1164/rccm.201808-1509OC	Irrelevant titles and abstracts
1071	Mc Carthy, C. E., S. Yusuf, C. Judge, A. Alvarez-Iglesias, G. J. Hankey, S. Oveisgharan, A. Damasceno, H. K. Iversen, A. Rosengren, A. Avezum, P. Lopez-Jaramillo, D. Xavier, X. Wang, S. Rangarajan and M. O'Donnell	(2023).	"Sleep Patterns and the Risk of Acute Stroke Results From the INTERSTROKE International Case-Control Study."	10.1212/wnl.0000000000207249	Irrelevant titles and abstracts
1072	Mc Carthy, C. E., S. Yusuf, C. Judge, J. Ferguson, G. J. Hankey, S. O. Gharan, A. Damasceno, H. K. Iversen, A. Rosengren, O. Ogah, L. Avezum, P. Lopez-Jaramillo, D. Xavier, X. Y. Wang, S. Rangarajan and M. J. O'Donnell	(2024).	"Pre-morbid sleep disturbance and its association with stroke severity: results from the international INTERSTROKE study."		Irrelevant titles and abstracts
1073	McCarter, S. J., E. A. Coon, E. E. Benarroch, M. H. Silber and E. K. St Louis	(2023).	"Nocturnal Pulse Event Frequency Is Reduced in Multiple System Atrophy."	10.1002/ana.26533	Irrelevant titles and abstracts
1074	McDonald, W. M., C. F. Reynolds, S. Ancoli-Israel and V. McCall	(2013).	"Understanding sleep disorders in geriatric psychiatry."		Irrelevant titles and abstracts
1075	McEvoy, R. D., N. A. Antic, E. Heeley, Y. M. Luo, Q. Ou, X. L. Zhang, O. Mediano, R. Chen, L. F. Drager, Z. H. Liu, G. F. Chen, B. L. Du, N. McArdle, S. Mukherjee, M. Tripathi, L. Billot, Q. Li, G. Lorenzi-Filho, F. Barbe, S. Redline, J. G. Wang, H. Arima, B. Neal, D. P. White, R. R. Grunstein, N. S. Zhong, C. S. Anderson and S. I. Coordinators	(2016).	"CPAP for Prevention of Cardiovascular Events in Obstructive Sleep Apnea."	10.1056/NEJMoa1606599	Irrelevant titles and abstracts
1076	McNicholas, W. T.	(2000).	"Obstructive sleep apnea syndrome: Who should be treated."		Irrelevant titles and abstracts
1077	McNicholas, W. T. (2006). Sleep in chronic obstructive pulmonary disease. Management of Chronic Obstructive Pulmonary Disease. N. M. Siafakas: 325-336.				Irrelevant titles and abstracts
1078	McNicholas, W. T., M. R. Bonsignore, P. Lévy and S. Ryan	(2016).	"Mild obstructive sleep apnoea: clinical relevance and approaches to management."	10.1016/s2213-2600(16)30146-1	Irrelevant titles and abstracts
1079	Medeiros, C. A., V. M. Bruin, C. Castro-Silva, S. M. Araújo, C. M. Chaves Junior and P. F. Bruin	(2011).	"Neck circumference, a bedside clinical feature related to mortality of acute ischemic stroke."	10.1590/s0104-42302011000500015	Irrelevant titles and abstracts
1080	Medeiros, C. A. M., V. M. S. de Bruin, C. de Castro-Silva, S. Araújo, C. M. Chaves and P. F. C. de Bruin	(2011).	"Neck circumference, a bedside clinical feature related to mortality of acute ischemic stroke."		Irrelevant titles and abstracts
1081	Medeiros, C. A. M., V. M. S. de Bruin, C. de Castro-Silva, S. M. H. A. Araújo, C. M. Chaves Junior and P. F. C. de Bruin	(2011).	"Neck circumference, a bedside clinical feature related to mortality of acute ischemic stroke."	10.1590/S0104-42302011000500015	Irrelevant titles and abstracts
1082	Medeiros, C. A. M., V. M. S. De Bruin, T. R. Paiva, W. M. Coutinho and P. F. C. De Bruin	(2009).	"Predicting death from stroke after one year-clinical factors and sleep disturbances."		Irrelevant titles and abstracts
1083	Meek, D. and I. Chakravorty	(2009).	"Obstructive sleep apnoea increases risk of CVD."		Irrelevant titles and abstracts
1084	Meguro, K., M. Ueda, I. Kobayashi, S. Yamaguchi, H. Yamazaki, Y. Oikawa, Y. Kikuchi and H. Sasaki	(1995).	"Sleep disturbance in elderly patients with cognitive impairment, decreased daily activity and periventricular white matter lesions."	10.1093/sleep/18.2.109	Irrelevant titles and abstracts
1085	Mehra, R.	(2007).	"Sleep-Disordered Breathing and cardiovascular disease: Exploring pathophysiology and existing data."	10.2174/157339807782359959	Irrelevant titles and abstracts
1086	Mehra, R., K. L. Stone, S. Ancoli-Israel, S. Litwack-Harrison, K. E. Ensrud and S. Redline	(2008).	"Interpreting Wrist Actigraphic Indices of Sleep in Epidemiologic Studies of the Elderly: The Study of Osteoporotic Fractures."	10.1093/sleep/31.11.1569	Irrelevant titles and abstracts
1087	Mehrtash, M., J. P. Bakker and N. Ayas	(2019).	"Predictors of Continuous Positive Airway Pressure Adherence in Patients with Obstructive Sleep Apnea."	10.1007/s00408-018-00193-1	Irrelevant titles and abstracts
1088	Mehta, O. P., P. Bhandari, A. Raut, S. E. O. Kacimi and N. T. Huy	(2021).	"Coronavirus Disease (COVID-19): Comprehensive Review of Clinical Presentation."	10.3389/fpubh.2020.582932	Irrelevant titles and abstracts
1089	Meininger, J. C.	(2014).	"Sleep duration and its association with ambulatory blood pressure in a school-based, diverse sample of adolescents."	10.1093/ajh/hpt297	Irrelevant titles and abstracts
1090	Meininger, J. C., M. R. Gallagher, M. A. Eissa, T. Q. Nguyen and W. Chan	(2014).	"Sleep duration and its association with ambulatory blood pressure in a school-based, diverse sample of adolescents."	10.1093/ajh/hpt297	Irrelevant titles and abstracts
1091	Meira e Cruz, M., M. H. Kryger, C. M. Morin, L. Palombini, C. Salles and D. Gozal	(2021).	"Comorbid Insomnia and Sleep Apnea: mechanisms and implications of an underrecognized and misinterpreted sleep disorder."	10.1016/j.sleep.2021.05.043	Irrelevant titles and abstracts
1092	Melaku, Y. A., S. Appleton, A. C. Reynolds, R. L. Milne, B. M. Lynch, D. J. Eckert and R. Adams	(2023).	"Healthy lifestyle is associated with reduced cardiovascular disease, depression and mortality in people at elevated risk of sleep apnea."		Irrelevant titles and abstracts
1093	Melaku, Y. A., A. C. Reynolds, T. K. Gill, S. Appleton and R. Adams	(2019).	"Association between Macronutrient Intake and Excessive Daytime Sleepiness: An Iso-Caloric Substitution Analysis from the North West Adelaide Health Study."	10.3390/nu11102374	Irrelevant titles and abstracts
1094	Mendelson, M., O. D. Lyons, A. Yadollahi, T. Inami, P. Oh and T. D. Bradley	(2016).	"Effects of exercise training on sleep apnoea in patients with coronary artery disease: a randomised trial."	10.1183/13993003.01897-2015	Irrelevant titles and abstracts
1095	Merlino, G., S. Lorenzut, G. L. Gigli, I. Del Negro, Y. Tereshko, C. Smeralda, A. Piani and M. Valente	(2020).	"Insomnia and daytime sleepiness predict 20-year mortality in older male adults: data from a population-based study."	10.1016/j.sleep.2020.06.025	Irrelevant titles and abstracts
1096	Mesquita-Bastos, J., S. Bertoquini and J. Polónia	(2010).	"Cardiovascular prognostic value of ambulatory blood pressure monitoring in a Portuguese hypertensive population followed up for 8.2 years."	10.1097/MBP.0b013e32833c8b08	Irrelevant titles and abstracts
1097	Meyer, M., I. Sibon, F. Lamarre, J. Asselineau, A. Foubert-Samier, J. Mazère, A. Delamarre, O. Rascol, A. Pavy-Le Traon, F. Tison, P. Fernandez and W. Meissner	(2020).	"Brain 5-HT1 receptor binding in multiple system atrophy: A [18F]-MPPF PET study."	10.1002/mds.28268	Irrelevant titles and abstracts
1098	Mezick, E. J., K. A. Matthews, M. Hall, T. W. Kamarck, P. J. Strollo, D. J. Buysse, J. F. Owens and S. E. Reis	(2010).	"Low Life Purpose and High Hostility Are Related to an Attenuated Decline in Nocturnal Blood Pressure."	10.1037/a0017790	Irrelevant titles and abstracts
1099	Michalsen, A.	(2007).	"Siesta: Start it while still healthy."	10.1159/000104247	Irrelevant titles and abstracts
1100	Michelotti, A., S. I. Parenti, S. Martina and G. A. Bonetti	(2019).	"The Use of Oral Appliances in the Treatment of Obstructive Sleep Apnea Syndrome in Adult Patients."	10.1055/a-0961-6186	Irrelevant titles and abstracts
1101	Mignot, E., D. Mayleben, I. Fietze, D. Leger, G. Zammit, C. L. A. Bassetti, S. Pain, D. S. Kinter and T. Roth	(2022).	"Safety and efficacy of daridorexant in patients with insomnia disorder: results from two multicentre, randomised, double-blind, placebo-controlled, phase 3 trials."	10.1016/s1474-4422(21)00436-1	Irrelevant titles and abstracts
1102	Migueis, D., A. Urel, C. C. Santos, A. Accetta and M. Burla	(2022).	"The cardiovascular, metabolic, fetal and neonatal effects of CPAP use in pregnant women: a systematic review."	10.1016/j.sleep.2022.05.267	Irrelevant titles and abstracts
1103	Mineiro, M. A., P. M. da Silva, M. Alves, D. Virella, M. J. M. Gomes and J. Cardoso	(2016).	"Use of CPAP to reduce arterial stiffness in moderate-to-severe obstructive sleep apnoea, without excessive daytime sleepiness (STIFFSLEEP): an observational cohort study protocol."	10.1136/bmjopen-2016-011385	Irrelevant titles and abstracts
1104	Mir, F., K. McPherson, K. C. Ng and A. Patel	(2013).	"Airway emergencies beyond theatres-on wards and onwards."		Irrelevant titles and abstracts
1105	Miri, L., M. Foroughan, M. Vahedi and A. Shahbazi	(2021).	"The Relationships Between Daily Sleepiness and Cardiovascular Health Indicators in the Older Adults."	10.32598/sija.2021.16.3.3022.1	Irrelevant titles and abstracts
1106	Miró, Ò., A. Alquézar-Arbé, P. Llorens, F. J. Martín-Sánchez, S. Jiménez, A. Martín, G. Burillo-Putze, J. Jacob, E. J. García-Lamberechts, P. Piñera and J. G. Del Castillo	(2021).	"Comparison of the demographic characteristics and comorbidities of patients with COVID-19 who died in Spanish hospitals based on whether they were or were not admitted to an intensive care unit."	10.1016/j.medin.2020.09.002	Irrelevant titles and abstracts
1107	eng				Irrelevant titles and abstracts
1108	Miyahara, L. K., R. Stefanini, V. M. Suguri, G. H. Wawginiak, R. D. Balsalobre and F. L. M. Haddad	(2019).	"Evaluation of sleep quality and risk of obstructive sleep apnea in patients referred for aesthetic rhinoplasty."	10.5935/1984-0063.20190077	Irrelevant titles and abstracts
1109	Mjelle, K. E. S., S. Lehmann, I. W. Saxvig, S. Gulati and B. Bjorvatn	(2022).	"Association of Excessive Sleepiness, Pathological Fatigue, Depression, and Anxiety With Different Severity Levels of Obstructive Sleep Apnea."	10.3389/fpsyg.2022.839408	Irrelevant titles and abstracts
1110	Mkojera, Z. S., L. Mgopa, M. Komba, S. Bhalia, J. Millinga, H. Mayala and M. Janabi	(2021).	"Obstructive sleep apnea and associated factors among hypertensive patients attending a tertiary cardiac center in Tanzania: A comparative crosssectional study."	10.5830/cvja-2021-011	Irrelevant titles and abstracts
1111	Mkojera, Z. S., L. Mgopa, M. Komba, S. Bhalia, J. Millinga, H. Mayala and M. Janabi	(2021).	"Obstructive sleep apnea and associated factors among hypertensive patients attending a tertiary cardiac center in Tanzania: A comparative cross-sectional study."		Irrelevant titles and abstracts
1112	Mo, T. T., Y. F. Wang, H. Gao, W. D. Li, L. Zhou, Y. Yuan, X. M. Zhang, M. A. He, H. Guo, P. P. Long and T. C. Wu	(2023).	"Sleep Duration, Midday Napping, and Serum Homocysteine Levels: A Gene-Environment Interaction Study."	10.3390/nu15010210	Irrelevant titles and abstracts
1113	Mohamed Dameer, A., M. Jackson, O. Farouque, E. Lee, M. Barnes, S. Cleary and S. R. Robinson	(2019).	"Examining the prevalence of obstructive sleep apnoea in a cardiology outpatient clinic population and towards a better screening tool for obstructive sleep apnoea in cardiology patients."	10.1016/j.sleep.2019.11.733	Irrelevant titles and abstracts
1114	Mohammad, Y.	(2020).	"Siesta and Risk for Ischemic Stroke: Results from a Case-Control Study."	10.3390/medicina56050222	Irrelevant titles and abstracts
1115	Mohammad, Y., A. Malik, O. Saeed, M. Suri and A. Qureshi	(2015).	"Effect of “snoring alone” and “snoring plus phenomenon” on cardiovascular diseases, or fatal or nonfatal stroke."		Irrelevant titles and abstracts
1116	Mohammad, Y., A. Malik, O. Saeed, M. Suri and A. Qureshi	(2015).	"Effect of “snoring alone” and “snoring plus phenomenon” on cardiovascular diseases, or fatal or non-fatal stroke."		Irrelevant titles and abstracts
1117	Mohammad, Y. M., A. A. Malik, O. Saeed, M. F. K. Suri and A. I. Qureshi	(2015).	"Effect of “snoring alone” and “snoring plus phenomenon” on cardiovascular diseases, or fatal, or nonfatalstroke."		Irrelevant titles and abstracts
1118	Mohammadifard, N., F. Sajjadi, F. Haghighatdoost, S. Masoodi, M. Sadeghi, H. Roohafza, M. Maghroun, H. Alikhasi, F. Zamaneh, P. Zakeri, S. Karimi and N. Sarrafzadegan	(2023).	"The association between daytime sleep and general obesity risk differs by sleep duration in Iranian adults."	10.1080/03014460.2023.2213479	Irrelevant titles and abstracts
1119	Mojón, A., D. E. Ayala, L. Piñeiro, A. Otero, J. J. Crespo, A. Moyá, J. Bóveda, J. P. de Lis, J. R. Fernández, R. C. Hermida and I. Hygia Project	(2013).	"Comparison of Ambulatory Blood Pressure Parameters of Hypertensive Patients With and Without Chronic Kidney Disease."	10.3109/07420528.2012.703083	Irrelevant titles and abstracts
1120	Mokhlesi, B.	(2010).	"Obesity Hypoventilation Syndrome: A State-of-the-Art Review."		Irrelevant titles and abstracts
1121	Mokhlesi, B., L. A. Finn, E. W. Hagen, T. Young, K. M. Hla, E. Van Cauter and P. E. Peppard	(2014).	"Obstructive Sleep Apnea during REM Sleep and Hypertension Results of the Wisconsin Sleep Cohort."	10.1164/rccm.201406-1136OC	Irrelevant titles and abstracts
1122	Mokhlesi, B., A. Tulaimat, I. Faibussowitsch, Y. Wang and A. T. Evans	(2007).	"Obesity hypoventilation syndrome: prevalence and predictors in patients with obstructive sleep apnea."	10.1007/s11325-006-0092-8	Irrelevant titles and abstracts
1123	Mokwatsi, G. G., A. E. Schutte, C. M. C. Mels and R. Kruger	(2019).	"Morning blood pressure surge in young black and white adults: The African-PREDICT Study."	10.1038/s41371-018-0089-3	Irrelevant titles and abstracts
1124	Mollard, E. and C. Cottrell	(2023).	"Lifestyle and the hypertensive disorders of pregnancy in nulliparous women in the United States: a secondary data analysis of the nuMom2b."	10.1186/s12884-023-05522-8	Irrelevant titles and abstracts
1125	Molnar, J., F. Zhang, J. Weiss, F. A. Ehlert and J. E. Rosenthal	(1996).	"Diurnal pattern of QTc interval: How long is prolonged? Possible relation to circadian triggers of cardiovascular events."	10.1016/0735-1097(95)00426-2	Irrelevant titles and abstracts
1126	Mongkhonsiri, P., T. Tong-un, J. M. Wyss and S. Roysommuti	(2019).	"Blunted Nighttime Sympathetic Nervous System Response to Stress Among Thai Men with Positive Family History of Sudden Unexplained Nocturnal Death Syndrome."	10.1536/ihj.18-061	Irrelevant titles and abstracts
1127	Montaigne, D., X. Marechal, T. Modine, A. Coisne, S. Mouton, G. Fayad, S. Ninni, C. Klein, S. Ortmans, C. Seunes and et al.	(2018).	"Daytime variation of perioperative myocardial injury in cardiac surgery and its prevention by Rev-Erbα antagonism: a single-centre propensity-matched cohort study and a randomised study."	10.1016/S0140-6736(17)32132-3	Irrelevant titles and abstracts
1128	Montaigne, D., X. Marechal, T. Modine, A. Coisne, S. Mouton, G. Fayad, S. Ninni, C. Klein, S. Ortmans, C. Seunes, C. Potelle, A. Berthier, C. Gheeraert, C. Piveteau, R. Deprez, J. Eeckhoute, H. Duez, D. Lacroix, B. Deprez, B. Jegou, M. Koussa, J. L. Edme, P. Lefebvre and B. Staels	(2018).	"Daytime variation of perioperative myocardial injury in cardiac surgery and its prevention by Rev-Erbα antagonism: a single-centre propensity-matched cohort study and a randomised study."	10.1016/s0140-6736(17)32132-3	Irrelevant titles and abstracts
1129	Montero-Balosa, M. C., J. A. Limón-Mora, A. Leal-Atienza, L. G. Luque-Romero, M. J. Aguado-Romeo, R. Isabel-Gómez and M. T. Molina-López	(2023).	"Effectiveness and safety of oral anticoagulant therapy in a real-world cohort with atrial fibrillation: The SIESTA-A study protocol."	10.1371/journal.pone.0294822	Irrelevant titles and abstracts
1130	Montserrat, J. M., D. Navajas, O. Parra and R. Farré R. Bonsignore: 244-266.	-2010	Continuous positive airway pressure treatment in patients with OSA. Sleep Apnoea. W. T. McNicholas and M.		Irrelevant titles and abstracts
1131	Moon, C., K. E. Melah and L. C. Bratzke	(2016).	"Comparison of self-reported sleep quality by sleep apnea status in individuals with heart failure."		Irrelevant titles and abstracts
1132	Moon, J., J. H. Park, S. E. Cho, K. P. Ko, S. H. Shin, J. E. Kim, J. K. Ryu and S. G. Kang	(2022).	"Apnea-hypopnea Index is Correlated with Pulse Rate in Patients with Sleep-related Breathing Disorder without Hypertension, Cardiovascular Disease, or Diabetes Mellitus."	10.9758/cpn.2022.20.3.440	Irrelevant titles and abstracts
1133	Moreno-Montañés, J., E. Gándara, I. Gutierrez-Ruiz, L. Moreno-Galarraga, M. Ruiz-Canela, M. Bes-Rastrollo, M. A. Martínez-González and A. Fernandez-Montero	(2022).	"Healthy Lifestyle Score and Incidence of Glaucoma: The Sun Project."	10.3390/nu14040779	Irrelevant titles and abstracts
1134	Morrell, M. J., L. Finn, A. McMillan and P. E. Peppard	(2012).	"The impact of ageing and sex on the association between sleepiness and sleep disordered breathing."	10.1183/09031936.00177411	Irrelevant titles and abstracts
1135	Morrone, E., A. Giordano, M. Pistono, U. Corrà and A. Braghiroli	(2021).	"Sleep pattern and cardiovascular disease: a big data study on gender impact."	10.1183/13993003.congress-2021.PA946	Irrelevant titles and abstracts
1136	Morsy, A. Z. I., Y. M. Kamel, N. Tawfik and A. O. A. Aziz	(2022).	"Incidence of Sleep Disordered Breathing in ILD Patients: Review Article."	10.14704/NQ.2022.20.12.NQ77335	Irrelevant titles and abstracts
1137	Motamedi, K. K., A. C. McClary and R. G. Amedee	(2009).	"Obstructive sleep apnea: A growing problem."		Irrelevant titles and abstracts
1138	Mousavi, Z., M. Tran and K. R. Kuhlman	(2020).	"Social determinants of sleep: Inside relationships with significant others."	10.1093/sleep/zsaa056.193	Irrelevant titles and abstracts
1139	MoT. , Y. Wang, H. Gao, W. Li, L. Zhou, Y. Yuan, et al.	(2023).	Sleep Duration, Midday Napping, and Serum Homocysteine Levels: A Gene–Environment Interaction Study		Irrelevant titles and abstracts
1140	Mozahem, K.	(2013).	"Sleep disorders."	10.1159/000356326	Irrelevant titles and abstracts
1141	Muehrcke, D. D., H. C. Grillo and D. J. Mathisen	(1995).	"RECONSTRUCTIVE AIRWAY OPERATION AFTER IRRADIATION."	10.1016/0003-4975(94)00751-r	Irrelevant titles and abstracts
1142	Müller, T., J. H. Blohm, M. Dreher and C. F. Vogelmeier	(2021).	"Chronic obstructive pulmonary disease, sleep-disordered breathing and hypoventilation-Influence on the cardiorenal system."	10.1007/s00108-021-01169-9	Irrelevant titles and abstracts
1143	Muraja-Murro, A., K. Eskola, T. Kolari, P. Tiihonen, T. Hukkanen, H. Tuomilehto, M. Peltonen, E. Mervaala and J. Töyräs	(2013).	"Mortality in middle-aged men with obstructive sleep apnea in Finland."	10.1007/s11325-012-0798-8	Irrelevant titles and abstracts
1144	Mutlu, P., M. Yilmaz and N. Arzu Mirici	(2019).	"The secret face of arhythmias: Obstructive sleep apnea syndrome."	10.4274/JTSM.GALENOS.2019.97269	Irrelevant titles and abstracts
1145	Mutlu, P., M. Yilmaz and N. A. Mirici	(2019).	"The Secret Face of Arhythmias: Obstructive Sleep Apnea Syndrome."	10.4274/jtsm.galenos.2019.97269	Irrelevant titles and abstracts
1146	Na, M. Z., Y. X. Wang, X. Y. Zhang, C. Sarpong, P. M. Kris-Etherton, M. Gao, A. J. Xing, S. L. Wu and X. Gao	(2022).	"Dietary Approaches to Stop Hypertension (DASH)-Style Dietary Pattern and 24-Hour Ambulatory Blood Pressure in Elderly Chinese with or without Hypertension."	10.1093/jn/nxac086	Irrelevant titles and abstracts
1147	Nachtegaal, J., J. Aaronson, E. Groet, T. Van Bezeij and C. Van Bennekom	(2012).	"The diagnostic value of self-reported symptoms for the detection of sleep apnea syndrome in stroke patients."		Irrelevant titles and abstracts
1148	Nacif, S. R., I. C. Aguiar, E. F. de Oliveira, N. Apostolico, I. R. dos Santos, I. S. Dias, C. F. Donner and L. V. F. Oliveira	(2012).	"Obesity-hypoventilation syndrome: Early diagnosis and immediate intervention - a case report."		Irrelevant titles and abstracts
1149	Nagata, K., Y. Morita, H. Seno and J. Matsumoto	(1981).	"Studies of electrosleep on normal adults, insomniacs, and hypertensive patients."		Irrelevant titles and abstracts
1150	Nairz, F., C. Meisinger, I. Kirchberger, M. Heier, C. Thilo, B. Kuch, A. Peters and U. Amann	(2018).	"Association of sleep disturbances within 4weeks prior to incident acute myocardial infarction and long-term survival in male and female patients: an observational study from the MONICA/KORA Myocardial Infarction Registry."	10.1186/s12872-018-0969-z	Irrelevant titles and abstracts
1151	Nakakubo, S., T. Doi, H. Makizako, K. Tsutsumimoto, R. Hotta, R. Ono, T. Suzuki and H. Shimada	(2016).	"Sleep Duration and Excessive Daytime Sleepiness Are Associated With Incidence of Disability in Community-Dwelling Older Adults."	10.1016/j.jamda.2016.05.020	Irrelevant titles and abstracts
1152	Nakanishi, K., Z. Z. Jin, S. Homma, M. S. V. Elkind, T. Rundek, S. C. Lee, A. Tugcu, M. Yoshita, C. DeCarli, C. B. Wright, R. L. Sacco and M. R. Di Tullio	(2018).	"Association Between Heart Rate and Subclinical Cerebrovascular Disease in the Elderly."	10.1161/strokeaha.117.019355	Irrelevant titles and abstracts
1153	Nakayama, N., T. Hayashi, M. Miyachi, K. Negi, K. Watanabe and M. Hirai	(2019).	"Napping Improves HRV in Older Patients With Cardiovascular Risk Factors."	10.1177/0193945918824603	Irrelevant titles and abstracts
1154	Namen, A. M., D. Forest, A. K. Saha, K. R. Xiang, K. Younger, S. Maurer, Z. Ahmad, A. B. Chatterjee, C. O'Donovan, A. Sy, S. P. Peters and E. F. Haponik	(2022).	"DOISNORE50: a perioperative sleep questionnaire predictive of obstructive sleep apnea and postoperative medical emergency team activation. A learning health system approach to sleep questionnaire development and screening."	10.5664/jcsm.10006	Irrelevant titles and abstracts
1155	Napan, S., J. Kwagyan, O. S. Randall, S. C. Xu, M. Ketete and A. R. Maqbool	(2011).	"Nocturnal blood pressure nondipping in obese African-Americans."	10.1097/MBP.0b013e328346a871	Irrelevant titles and abstracts
1156	Napoe, G. S., D. Kermah, N. Mitchell and K. Norris	(2024).	"Association of nocturia with weight status by race and ethnicity in American women."	10.1016/j.sleep.2023.11.274	Irrelevant titles and abstracts
1157	Naranjo, M., L. Willes, B. A. Prillaman, S. F. Quan and S. Sharma	(2020).	"Undiagnosed OSA May Significantly Affect Outcomes in Adults Admitted for COPD in an Inner-City Hospital."	10.1016/j.chest.2020.03.036	Irrelevant titles and abstracts
1158	Nasir, U., H. Shahid and M. O. Shabbir	(2015).	"Sleep quality and depression in hospitalized congestive heart failure patients."		Irrelevant titles and abstracts
1159	Naska, A. E. Oikonomou, A. Trichopoulou, T. Psaltopoulou and D. Trichopoulos	(2007).	Siesta in healthy adults and coronary mortality in the general population	10.1001/archinte.167.3.296	Need to read the full text
1160	Naska, A., E. Oikonomou, A. Trichopoulou, T. Psaltopoulou and D. Trichopoulos	(2007).	"Siesta in healthy adults and coronary mortality in the general population."	10.1001/archinte.167.3.296	Need to read the full text
1161	Nasr-Wyler, A., O. Bouillanne, A. Lalhou, F. Goldenberg, A. Bissery and F. Piette	(1999).	"Sleep apnea syndrome and stroke in the elderly population."		Irrelevant titles and abstracts
1162	Naughton, M. T.	(2005).	"The link between obstructive sleep apnea and heart failure: Underappreciated opportunity for treatment."	10.1007/s11886-005-0079-2	Irrelevant titles and abstracts
1163	Naughton, M. T., D. C. Benard, P. P. Liu, R. Rutherford, F. Rankin and T. D. Bradley	(1995).	"EFFECTS OF NASAL CPAP ON SYMPATHETIC ACTIVITY IN PATIENTS WITH HEART-FAILURE AND CENTRAL SLEEP-APNEA."	10.1164/ajrccm.152.2.7633695	Irrelevant titles and abstracts
1164	Nct	(2005).	"Effect of Continuous Positive Airway Pressure (CPAP) on Hypertension and Cardiovascular Morbidity-Mortality in Patients With Sleep Apnea and no Daytime Sleepiness."		Irrelevant titles and abstracts
1165	Nct	(2005).	"Sleep Apnea in Look AHEAD (Action for Health in Diabetes)."		Irrelevant titles and abstracts
1166	Nct	(2006).	"Omacor for the Treatment of Vascular Dysfunction in Patients With Type 2 Diabetes Mellitus."		Irrelevant titles and abstracts
1167	Nct	(2007).	"Comparison of Awakening Versus Bedtime Dosing of Ramipril in Subjects With Essential Hypertension."		Irrelevant titles and abstracts
1168	Nct	(2007).	"Continuous Positive Airway Pressure (CPAP) Treatment in Coronary Artery Disease and Sleep Apnea."		Irrelevant titles and abstracts
1169	Nct	(2008).	"Continuous Positive Airway Pressure Treatment of Obstructive Sleep Apnea to Prevent Cardiovascular Disease."		Irrelevant titles and abstracts
1170	Nct	(2009).	"Obstructive Sleep Apnea and Acute Myocardial Infarction and the Role of Continuous Positive Airway Pressure (CPAP)Treatment."		Irrelevant titles and abstracts
1171	Nct	(2010).	"Comparison of Oral Sodium Phosphate and Sennoside A+B Calcium Lavage for Colonoscopy Preparation."		Irrelevant titles and abstracts
1172	Nct	(2010).	"The International Nocturnal Oxygen (INOX) Trial."		Irrelevant titles and abstracts
1173	Nct	(2011).	"Continuous Positive Airway Pressure (CPAP) in Patients With Acute Coronary Syndrome and Obstructive Sleep Apnea (OSA)."		Irrelevant titles and abstracts
1174	Nct	(2011).	"Effects of Nocturnal Nasal Oxygen on Biomarkers in Sleep Apnea Patients With Heart Failure."		Irrelevant titles and abstracts
1175	Nct	(2011).	"Lifestyle Modification Program to Treat Obstructive Sleep Apnea Patients."		Irrelevant titles and abstracts
1176	Nct	(2011).	"Rehabilitation Program as an Alternative Therapy for Moderate to Severe Obstructive Sleep Apnea Syndrome."		Irrelevant titles and abstracts
1177	Nct	(2012).	"Combination Therapy to Treat Sleep Apnea."		Irrelevant titles and abstracts
1178	Nct	(2013).	"Comparison of Biomarkers of Stress in Emergency Physicians Working a 24-hour Shift or a 14-hour Night Shift - the JOBSTRESS Randomized Trial."		Irrelevant titles and abstracts
1179	Nct	(2014).	"The Influences of Intervention With Home-based Recovery Activity in Obstructive Sleep Apnea Syndrome."		Irrelevant titles and abstracts
1180	Nct	(2015).	"Mediterranean Diet/Lifestyle Intervention in Obstructive Sleep Apnea."		Irrelevant titles and abstracts
1181	Nct	(2016).	"Cognitive Behavioral Therapy for Insomnia in Stable Heart Failure."		Irrelevant titles and abstracts
1182	Nct	(2016).	"The Effect of Haemodialysis in Sleep Apnoea."		Irrelevant titles and abstracts
1183	Nct	(2016).	"Insomnia Self-Management in Heart Failure."		Irrelevant titles and abstracts
1184	Nct	(2018).	"Investigational Test of a New Sleep Supplement."		Irrelevant titles and abstracts
1185	Nct	(2019).	"Effect of Servo-Ventilation on CO2 Regulation and Heart Rate Variability."		Irrelevant titles and abstracts
1186	Nct	(2019).	"Side Effects of Mandibular Advancement Devices."		Irrelevant titles and abstracts
1187	Nct	(2020).	"Impact of Intra-Shift Napping on EMS Cardiovascular Health."		Irrelevant titles and abstracts
1188	Nct	(2020).	"Improving Outcomes for Patients With SDB and Insufficient Sleep."		Irrelevant titles and abstracts
1189	Nct	(2020).	"Intermitent Hypoxia and Its Pathophysiology Consequences in the Sleep Apnea-Hypopnea Syndrome."		Irrelevant titles and abstracts
1190	Nct	(2020).	"Intervention to Improve Quality of Sleep of Palliative Patient Carers in the Community: clinical Trial."		Irrelevant titles and abstracts
1191	Nct	(2021).	"The Effect of Timing of Antihypertensive Medication on Diurnal Fluctuations in Blood Pressure Using a Wearable Sensor With Continuous Monitoring."		Irrelevant titles and abstracts
1192	Nct	(2021).	"Prevalence of OSA in COPD and the Clinical Impact of OSA Diagnosis and Treatment."		Irrelevant titles and abstracts
1193	Nct	(2021).	"Respiratory Muscle Training Combined With Aerobic Exercise in Obstructive Sleep Apnea Syndrome."		Irrelevant titles and abstracts
1194	Nct	(2021).	"Study MIPAE - Melatonin and Essential Arterial Hypertension."		Irrelevant titles and abstracts
1195	Nct	(2022).	"Effect of Chronotherapy on Blood Pressure - Time of Intake of Blood Pressure Lowering Drugs."		Irrelevant titles and abstracts
1196	Nct	(2022).	"Effect of Hypercapnia Treatment on Respiratory Recovery After Spinal Cord Injury."		Irrelevant titles and abstracts
1197	Nct	(2022).	"Effects of Continuous Positive Airway Pressure Therapy Withdrawal in Patients With Obstructive Sleep Apnea: a Randomized Trial."		Irrelevant titles and abstracts
1198	Nct	(2022).	"Measuring Sleep Quality With Puki in Hemodialysis Patients Performing Progressive Muscle Relaxant Exercises."		Irrelevant titles and abstracts
1199	Nct	(2022).	"Night Shift Work, On-shift Napping, and Endothelial Function: a Pilot Study."		Irrelevant titles and abstracts
1200	Nct	(2022).	"NightWare and Cardiovascular Health in Adults With PTSD."		Irrelevant titles and abstracts
1201	Nct	(2023).	"The Effects Of Kiwifruit Consumption On Sleep Quality, Fatigue And BMI Of Saudi Adults."		Irrelevant titles and abstracts
1202	Nct	(2023).	"Impact Of Mindfulness Meditation On Pain, Quality Of Sleep, Self-Esteem."		Irrelevant titles and abstracts
1203	Nct	(2023).	"Introduction of Preconception Care Through Public Health System for Improving MNCH&FP."		Irrelevant titles and abstracts
1204	Nct	(2023).	"Ketone Ester Supplementation and Nocturnal Blood Pressure."		Irrelevant titles and abstracts
1205	Nct	(2024).	"Effectiveness of Non-invasive Neuromodulation for Intestinal Transit in Healthy Subjects."		Irrelevant titles and abstracts
1206	Nerbass, F. B., R. P. Pedrosa, P. R. Genta, M. O. Antunes, E. Arteaga-Fernandez, L. F. Drager and G. Lorenzi-Filho	(2012).	"Patients with hypertrophic cardiomyopathy and obstructive sleep apnea are not sleepy."		Irrelevant titles and abstracts
1207	Nerfeldt, P., B. Y. Nilsson, L. Mayor, J. Uddén, S. Rössner and D. Friberg	(2008).	"Weight reduction improves sleep, sleepiness and metabolic status in obese sleep apnoea patients."	10.1016/j.orcp.2008.08.001	Irrelevant titles and abstracts
1208	Neuman, G., N. Shehadeh and G. Pillar	(2009).	"Unsuccessful suicide attempt of a 15 year old adolescent with ingestion of 5000 mg modafinil."		Irrelevant titles and abstracts
1209	Newman, A. B.	(2001).	"In re daytime sleepiness and mortality - Editor's note."	10.1046/j.1532-5415.2001.04946.x	Irrelevant titles and abstracts
1210	Newman, A. B., C. F. Spiekerman, P. Enright, D. Lefkowitz, T. Manolio, C. F. Reynolds and J. Robbins	(2000).	"Daytime sleepiness predicts mortality and cardiovascular disease in older adults."	10.1111/j.1532-5415.2000.tb03901.x	Irrelevant titles and abstracts
1211	Newman, A. B., C. F. Spiekerman, P. Enright, D. Lefkowitz, T. Manolio, C. F. Reynolds and J. Robbins	(2000).	"Daytime sleepiness predicts mortality and cardiovascular disease in older adults. The Cardiovascular Health Study Research Group."	10.1111/j.1532-5415.2000.tb03901.x	Irrelevant titles and abstracts
1212	Newman, A. B., C. F. Spiekerman, P. Enright, D. Lefkowitz, T. Manolio, C. F. Reynolds, J. Robbins and G. Cardiovascular Hlth Study Res	(2000).	"Daytime sleepiness predicts mortality and cardiovascular disease in older adults."	10.1111/j.1532-5415.2000.tb03901.x	Irrelevant titles and abstracts
1213	Newton, M. A., R. Hamm, E. Barinas-Mitchell, P. L. Lutsey, H. Tanaka, K. Gellert, L. Stoner and M. Meyer	(2023).	"Relationships between excessive daytime sleepiness, arterial stiffness, and physical activity. The Atherosclerosis Risk in Communities (ARIC) Study."	10.1007/s44200-022-00028-8	Irrelevant titles and abstracts
1214	Newton, M. A., G. M. Heiss, E. Barinas-Mitchell, P. L. Lutsey, H. Tanaka, K. S. Gellert, L. Stoner and M. L. Meyer	(2022).	"The Relationship between Daytime Sleepiness, Exhaustion, Fatigue, and Arterial Stiffness. the Atherosclerosis Risk in Communities (ARIC) Study."	10.1161/circ.145.suppl_1.P149	Irrelevant titles and abstracts
1215	Ng, T., B. Baker, M. Zainib, Y. Jiang, D. Anjaria and J. George	(2021).	"COMPLIANCE WITH PREOPERATIVE SCREENING FOR OSA IN VETERANS: A QUALITY ASSESSMENT PROJECT."	10.1016/j.chest.2021.07.1274	Irrelevant titles and abstracts
1216	Ng, W. L., J. E. Shaw and A. Peeters	(2018).	"The relationship between excessive daytime sleepiness, disability, and mortality, and implications for life expectancy."	10.1016/j.sleep.2017.11.1132	Irrelevant titles and abstracts
1217	Nguyen, N. and K. Mebust	(2021).	"New-onset obstructive sleep apnea diagnosis in a COVID-positive patient."	10.1093/sleep/zsab072.861	Irrelevant titles and abstracts
1218	Nicholson, A. N., D. P. Roberts, B. M. Stone and C. Turner	(2001).	"Antihypertensive therapy in critical occupations: Studies with an angiotensin II antagonist."		Irrelevant titles and abstracts
1219	Nilsson, B. M., L. Lindström, I. Mohsen, K. Holmlöv and R. Bodén	(2018).	"Persistent tachycardia in clozapine treated patients: A 24-hour ambulatory electrocardiogram study."	10.1016/j.schres.2018.03.017	Irrelevant titles and abstracts
1220	Ning, B., J. Y. Li, M. Vandecandelaere and H. Q. Liu	(2023).	"The Way to Spend a Workday Matters in School Principals' Somatic and Psychological Discomfort."	10.1111/josh.13305	Irrelevant titles and abstracts
1221	Nishi, T., K. Saeki, K. Obayashi, K. Miyata, N. Tone, H. Tsujinaka, M. Yamashita, N. Masuda, Y. Mizusawa, M. Okamoto and et al.	(2015).	"The effect of blue-blocking intraocular lenses on circadian biological rhythm: protocol for a randomised controlled trial (CLOCK-IOL colour study)."	10.1136/bmjopen-2015-007930	Irrelevant titles and abstracts
1222	Nishi, T., K. Saeki, K. Obayashi, K. Miyata, N. Tone, H. Tsujinaka, M. Yamashita, N. Masuda, Y. Mizusawa, M. Okamoto, T. Hasegawa, S. Maruoka, T. Ueda, M. Kojima, T. Matsuura, N. Kurumatani and N. Ogata	(2015).	"The effect of blue-blocking intraocular lenses on circadian biological rhythm: Protocol for a randomised controlled trial (CLOCK-IOL colour study)."	10.1136/bmjopen-2015-007930	Irrelevant titles and abstracts
1223	Nishtar, S.	(2004).	"Integrating injuries into noncommunicable disease prevention: A case study from Pakistan."		Irrelevant titles and abstracts
1224	Nock, N. L., A. Dimitropoulos, K. M. Zanotti, S. Waggoner, C. Nagel, M. Golubic, C. M. Michener, J. P. Kirwan and J. Alberts	(2020).	"Sleep, quality of life, and depression in endometrial cancer survivors with obesity seeking weight loss."	10.1007/s00520-019-05051-1	Irrelevant titles and abstracts
1225	Noda, A., R. Ito, T. Okada, F. Yasuma, N. Nakashima and M. Yokota	(1998).	"Twenty-four-hour ambulatory oxygen desaturation and electrocardiographic recording in obstructive sleep apnea syndrome."	10.1002/clc.4960210710	Irrelevant titles and abstracts
1226	Noda, A., T. Kawachi, T. Nakagawa and T. Murohara	(2015).	"Assessment of nocturnal blood pressure dipping by electrocardiogram and pulse wave analysis."		Irrelevant titles and abstracts
1227	Noda, A., S. Nakata, Y. Koike, S. Miyata, K. Kitaichi, T. Nishizawa, K. Nagata, F. Yasuma, T. Murohara and M. Yokota	(2007).	"Continuous positive airway pressure improves daytime baroreflex sensitivity and nitric oxide production in patients with moderate to severe obstructive sleep apnea syndrome."	10.1291/hypres.30.669	Irrelevant titles and abstracts
1228	Noda, A., F. Yasuma, T. Okada and M. Yokota	(1998).	"Circadian rhythm of autonomic activity in patients with obstructive sleep apnea syndrome."	10.1002/clc.4960210408	Irrelevant titles and abstracts
1229	Nogues, M. A., R. Gene and H. Encabo	(1992).	"Risk of sudden death during sleep in syringomyelia and syringobulbia."	10.1136/jnnp.55.7.585	Irrelevant titles and abstracts
1230	Nogues, M. A., R. Gene and H. Encabo	(1992).	"RISK OF SUDDEN-DEATH DURING SLEEP IN SYRINGOMYELIA AND SYRINGOBULBIA."	10.1136/jnnp.55.7.585	Irrelevant titles and abstracts
1231	Nolde, J. M., M. G. Kiuchi, R. Carnagarin, S. Frost, D. Kannenkeril, L. M. Lugo-Gavidia, J. Chan, A. Joyson, V. B. Matthews, L. Y. Herat, O. Azzam and M. P. Schlaich	(2021).	"Supine blood pressure-A clinically relevant determinant of vascular target organ damage in hypertensive patients."	10.1111/jch.14114	Irrelevant titles and abstracts
1232	Norman, D. and J. S. Loredo	(2008).	"Obstructive Sleep Apnea in Older Adults."	10.1016/j.cger.2007.08.006	Irrelevant titles and abstracts
1233	Norra, C., J. Kummer, M. Boecker, E. Skobel, P. Schauerte, M. Wirtz, S. Gauggel and T. Forkmann	(2012).	"Poor Sleep Quality is Associated with Depressive Symptoms in Patients with Heart Disease."	10.1007/s12529-011-9205-2	Irrelevant titles and abstracts
1234	Novak, M., D. Mendelssohn, C. M. Shapiro and I. Mucsi	(2006).	"Diagnosis and management of sleep apnea syndrome and restless legs syndrome in dialysis patients."	10.1111/j.1525-139X.2006.00157.x	Irrelevant titles and abstracts
1235	Novick, W. M., A. T. Gurbuz, D. C. Watson, V. V. Lazorishinets, A. N. Perepeka, I. Malcic, B. Marinovic, B. S. Alpert and T. G. DiSessa	(1998).	"Double patch closure of ventricular septal defect with increased pulmonary vascular resistance."	10.1016/s0003-4975(98)00956-4	Irrelevant titles and abstracts
1236	Nsair, A., D. Hupin, S. Chomette, J. C. Barthélémy and F. Roche	(2019).	"Factors Influencing Adherence to Auto-CPAP: An Observational Monocentric Study Comparing Patients With and Without Cardiovascular Diseases."	10.3389/fneur.2019.00801	Irrelevant titles and abstracts
1237	Nurwidya, F., A. D. Susanto, D. A. Juzar, I. Kobayashi and F. Yunus	(2016).	"Continuous positive airway pressure for the treatment of obstructive sleep apnea."		Irrelevant titles and abstracts
1238	O’Donnell, C., A. M. O’Mahony, W. T. McNicholas and S. Ryan	(2021).	"Cardiovascular manifestations in obstructive sleep apnea: Current evidence and potential mechanisms."	10.20452/pamw.16041	Irrelevant titles and abstracts
1239	Obayashi, K., K. Saeki and N. Kurumatani	(2014).	"Association Between Urinary 6-Sulfatoxymelatonin Excretion and Arterial Stiffness in the General Elderly Population: The HEIJO-KYO Cohort."	10.1210/jc.2014-1262	Irrelevant titles and abstracts
1240	O'Donnell, C.	(2011).	"The effect of myocardial infarction on sleep in mice."		Irrelevant titles and abstracts
1241	O'Donnell, C., A. M. O'Mahony, W. T. McNicholas and S. Ryan	(2021).	"Cardiovascular manifestations in obstructive sleep apnea: current evidence and potential mechanisms."	10.20452/pamw.16041	Irrelevant titles and abstracts
1242	Oftedal, S., G. S. Kolt, E. G. Holliday, E. Stamatakis, C. Vandelanotte, W. J. Brown and M. J. Duncan	(2019).	"Associations of health-behavior patterns, mental health and self-rated health."	10.1016/j.ypmed.2018.11.017	Irrelevant titles and abstracts
1243	Oglesby, M., K. Puri, J. Spinner, K. Hope, H. Tunuguntla, S. Choudhry, W. Dreyer and J. Price	(2023).	"A Prospective Study of Sleep Disordered Breathing in Children with Heart Failure."	10.1016/j.healun.2023.02.1330	Irrelevant titles and abstracts
1244	Oh, A., N. Grivell and C. L. Chai-Coetzer	(2021).	"What is a Clinically Meaningful Target for Positive Airway Pressure Adherence?"	10.1016/j.jsmc.2020.10.001	Irrelevant titles and abstracts
1245	Oh, M. S., D. L. Bliwise, A. L. Smith, N. A. Collop, A. A. Quyyumi and R. C. Dedhia	(2020).	"Obstructive sleep apnea, sleep symptoms, and their association with cardiovascular disease."	10.1002/lary.28293	Irrelevant titles and abstracts
1246	Ohayon, M. M., C. F. Reynolds and Y. Dauvilliers	(2013).	"Excessive sleep duration and quality of life."	10.1002/ana.23818	Irrelevant titles and abstracts
1247	Ohayon, M. M. and M. F. Vecchierini	(2005).	"Normative sleep data, cognitive function and daily living activities in older adults in the community."		Irrelevant titles and abstracts
1248	Okada, R., M. Teramoto, I. Muraki, A. Tamakoshi and H. Iso	(2023).	"Sleep Duration and Daytime Napping and Risk of Type 2 Diabetes Among Japanese Men and Women: The Japan Collaborative Cohort Study for Evaluation of Cancer Risk."	10.2188/jea.JE20220118	Irrelevant titles and abstracts
1249	Okubo, N., M. Matsuzaka, I. Takahashi, K. Sawada, S. Sato, N. Akimoto, T. Umeda, S. Nakaji and U. Hirosaki	(2014).	"Relationship between self-reported sleep quality and metabolic syndrome in general population."	10.1186/1471-2458-14-562	Irrelevant titles and abstracts
1250	Oldenburg, O., L. Faber, J. Vogt, A. Dorszewski, F. Szabados, D. Horstkotte and B. Lamp	(2007).	"Influence of cardiac resynchronisation therapy on different types of sleep disordered breathing."	10.1016/j.ejheart.2007.03.009	Irrelevant titles and abstracts
1251	Oliva Ramos, A., M. Llanos Flores and J. de Miguel Díez	(2016).	"Sleep apnoea-hypopnoea syndrome."	10.1016/j.medcli.2016.01.030	Irrelevant titles and abstracts
1252	Olszowka, M., E. Hagstro, N. Hadziosmanovic, M. Ljunggren, S. Denchev, A. Manolis, L. Wallentin, H. D. White, R. A. H. Stewart, C. Held and S. Investigators	(2024).	"Excessive daytime sleepiness, morning tiredness, and prognostic biomarkers in patients with chronic coronary syndrome."	10.1016/j.ijcard.2023.131395	Irrelevant titles and abstracts
1253	Olszowka, M., C. Held, N. Hadziosmanovic, S. Denchev, A. Manolis, L. Wallentin, H. D. White, R. A. H. Stewart and E. Hagström	(2021).	"Excessive daytime sleepiness, morning tiredness and major adverse cardiovascular events in patients with chronic coronary syndrome."	10.1111/joim.13294	Irrelevant titles and abstracts
1254	Olszowka, M., C. Held, N. Hadziosmanovic, S. Denchev, A. Manolis, L. Wallentin, H. D. White, R. A. H. Stewart, E. Hagström and S. Investigators	(2021).	"Excessive daytime sleepiness, morning tiredness and major adverse cardiovascular events in patients with chronic coronary syndrome."	10.1111/joim.13294	Irrelevant titles and abstracts
1255	Onen, F. and H. Onen	(2010).	"[Obstructive sleep apnea and cognitive impairment in the elderly]."		Irrelevant titles and abstracts
1256	Ong, T. H.	(2011).	"Medical therapy for obstructive sleep apnoea."	10.1177/201010581102000405	Irrelevant titles and abstracts
1257	Oragun, R., B. Abigail, C. Melisa and T. Aaron	(2020).	"REM sleep associated hypoventilation."	10.1093/sleep/zsaa056.1229	Irrelevant titles and abstracts
1258	Orea-Tejeda, A., M. Valencia-Flores, L. Castillo-Martinez, V. Rebollar-Gonzalez, J. Gonzalez-Barranco, A. Castaño, E. Asensio, J. Dorantes-Garcia, J. Sepulveda-Mendez, J. Oseguera-Moguel, G. García-Ramos and A. Cano	(2003).	"Abnormal SPECT myocardial perfusion imaging during periods of sbstructive sleep apnea in morbid obese patients without known heart disease."		Irrelevant titles and abstracts
1259	Orozco-Burbano, J. D., A. J. Imbachi-Salamanca, M. F. Caceres-Acosta, N. A. L. Garzón, A. M. Piarpuzán-Yasnó and J. S. Delgado-Caravali	(2022).	"Nocturnal high blood pressure: sleeping with the enemy."	10.5281/zenodo.7012944	Irrelevant titles and abstracts
1260	Orth, M., T. Schäfer and K. Rasche	(2021).	"Sleep-disordered breathing in pregnancy."	10.1007/s11818-021-00333-5	Irrelevant titles and abstracts
1261	Orth, M., T. Schäfer and K. Rasche	(2022).	"Sleep-disordered breathing in pregnancy."	10.1007/s10405-022-00451-3	Irrelevant titles and abstracts
1262	Ott, J., M. Oh-Park and O. Boukrina	(2023).	"Association of delirium and spatial neglect in patients with right-hemisphere stroke."	10.1002/pmrj.12922	Irrelevant titles and abstracts
1263	Ott, J. L., O. Boukrina and J. Y. Darji	(2019).	"Association of delirium and spatial neglect in right-brain stroke patients."	10.1002/pmrj.12271	Irrelevant titles and abstracts
1264	Pack, A. I. (1994). , Vol 39. R. W. Schrier. 39: 517-567.	(1994).	OBSTRUCTIVE SLEEP-APNEA. Advances in Internal Medicine		Irrelevant titles and abstracts
1265	Pack, A. I., D. F. Dinges, P. R. Gehrman, B. Staley, F. M. Pack and G. Maislin	(2006).	"Risk factors for excessive sleepiness in older adults."	10.1002/ana.20863	Irrelevant titles and abstracts
1266	Pagel, J. F.	(2007).	"Obstructive sleep apnea (OSA) in primary care: Evidence-based practice."	10.3122/jabfm.2007.04.060201	Irrelevant titles and abstracts
1267	Paidi, G., A. Beesetty, M. Jean, F. P. A. Greye, T. Siyam, M. F. Fleming, J. Nealy, L. Kop and R. Sandhu	(2022).	"The Management of Obstructive Sleep Apnea in Primary Care."	10.7759/cureus.26805	Irrelevant titles and abstracts
1268	Paiva, T., P. Vasconcelos, A. N. Leitão and M. Andrea	(1993).	"Obstructive sleep apneas. A clinical and laboratory study."		Irrelevant titles and abstracts
1269	Paiva, T., P. Vasconcelos, A. N. Leitão and M. Andrea	(1994).	"Obstructive sleep apnea. Clinical and laboratory studies."		Irrelevant titles and abstracts
1270	Pak, V. M., B. Butts, V. Hertzberg, N. Collop, A. A. Quyyumi, J. Cox, A. Rogers and S. B. Dunbar	(2020).	"Daytime sleepiness predicts inflammation and ambulatory blood pressure in sleep apnoea."	10.1183/23120541.00310-2019	Irrelevant titles and abstracts
1271	Pak, V. M., F. Dai, B. T. Keenan, N. S. Gooneratne and A. I. Pack	(2018).	"Lower plasma choline levels are associated with sleepiness symptoms."	10.1016/j.sleep.2017.10.004	Irrelevant titles and abstracts
1272	Pak, V. M., L. Strouss, H. K. Yaggi, N. S. Redeker, V. Mohsenin and B. Riegel	(2019).	"Mechanisms of reduced sleepiness symptoms in heart failure and obstructive sleep apnea."	10.1111/jsr.12778	Irrelevant titles and abstracts
1273	Palatini, P., G. Reboldi, L. J. Beilin, K. Eguchi, Y. Imai, K. Kario, T. Ohkubo, S. D. Pierdomenico, F. Saladini, J. E. Schwartz, L. D. Wing and P. Verdecchia	(2013).	"Predictive value of night-time heart rate for cardiovascular events in hypertension. The ABP-International study."	10.1016/j.ijcard.2012.12.103	Irrelevant titles and abstracts
1274	Pallangyo, P., L. R. Mgopa, M. Komba, Z. Mkojera, S. Bhalia, H. Mayala, P. R. Kisenge and M. Janabi	(2022).	"Obstructive sleep apnea and associated factors among hypertensive patients attending a tertiary cardiac centre in Tanzania: A comparative cross-sectional study."	10.4314/thrb.v23i1.1S	Irrelevant titles and abstracts
1275	Pallesen, S., B. Bjorvatn, N. Magerøy, I. B. Saksvik, S. Waage and B. E. Moen	(2010).	"Measures to counteract the negative effects of night work."	10.5271/sjweh.2886	Irrelevant titles and abstracts
1276	Pamidi, S., F. Chapotot, K. Wroblewski, H. Whitmore, T. Polonsky and E. Tasali	(2020).	"Optimal Continuous Positive Airway Pressure Treatment of Obstructive Sleep Apnea Reduces Daytime Resting Heart Rate in Prediabetes: a Randomized Controlled Study."	10.1161/JAHA.120.016871	Irrelevant titles and abstracts
1277	Pamidi, S., I. Marc, L. Lavigne, A. Olha, F. Series, W. Fraser, F. Audibert, E. Bujold, R. Gagnon and R. J. Kimoff	(2013).	"The association between maternal sleep apnea and small for gestational age infants."		Irrelevant titles and abstracts
1278	Pampati, S. and L. Manchikanti	(2016).	"What Is the Prevalence of Symptomatic Obstructive Sleep Apnea Syndrome in Chronic Spinal Pain Patients? An Assessment of the Correlation of OSAS with Chronic Opioid Therapy, Obesity, and Smoking."		Irrelevant titles and abstracts
1279	Pan, C. H., Y. J. Lin, E. Chong, F. P. Chung, Y. Y. Chen, K. P. Shaw and S. A. Chen	(2013).	"Characteristics of forensic biopsy- proven arrhythmogenic right ventricular cardiomyopathy deaths in Taiwan: A study of 98 consecutive patients."		Irrelevant titles and abstracts
1280	PanY. , Y. Zhou, X. Shi, S. He and W. Lai	(2023).	The association between sleep deprivation and the risk of cardiovascular diseases: A systematic meta‑analysis		Irrelevant titles and abstracts
1281	Pan, Z., M. Huang, J. Huang and Z. Yao	(2020).	"The association between napping and the risk of cardiovascular disease and all-cause mortality: A systematic review and dose-response meta-analysis."	10.1093/ehjci/ehaa946.2818	Irrelevant titles and abstracts
1282	Pan, Z., M. Huang, J. Huang, Z. Yao and Z. Lin	(2020).	"Association of napping and all-cause mortality and incident cardiovascular diseases: a dose-response meta analysis of cohort studies."	10.1016/j.sleep.2020.08.009	Irrelevant titles and abstracts
1283	Pan, Z., M. Huang, J. Huang, Z. Yao and Z. Lin	(2020).	"Association of napping and all-cause mortality and incident cardiovascular diseases: a dose–response meta analysis of cohort studies."	10.1016/j.sleep.2020.08.009	Irrelevant titles and abstracts
1284	Pan, Z., M. K. Huang, J. F. Huang, Z. Y. Yao and Z. D. Lin	(2020).	"Association of napping and all-cause mortality and incident cardiovascular diseases: a dose-response meta analysis of cohort studies."	10.1016/j.sleep.2020.08.009	Irrelevant titles and abstracts
1285	Panahi, L., G. Udeani, S. Ho, B. Knox and J. Maille	(2021).	"Review of the Management of Obstructive Sleep Apnea and Pharmacological Symptom Management."	10.3390/medicina57111173	Irrelevant titles and abstracts
1286	Pankow, W., A. Lies and F. W. Lohmann	(2009).	"Consequences of sleep apnea on the cardiovascular system."		Irrelevant titles and abstracts
1287	Pankow, W., B. Nabe, A. Lies, H. Becker, U. Kohler, F. V. Kohl and F. W. Lohmann	(1997).	"Influence of sleep apnea on 24-hour blood pressure."	10.1378/chest.112.5.1253	Irrelevant titles and abstracts
1288	Pankow, W., B. Nabe, A. Lies, F. V. Kohl and F. W. Lohmann	(1995).	"INFLUENCE OF OBSTRUCTIVE SLEEP-APNEA ON CIRCADIAN BLOOD-PRESSURE PROFILE."	10.1111/j.1365-2869.1995.tb00197.x	Irrelevant titles and abstracts
1289	Papantoniou, K., G. Castaño-Vinyals, A. Espinosa, M. C. Turner, V. Martín-Sánchez, D. Casabonne, N. Aragonés, I. Gómez-Acebo, E. Ardanaz and J.-J. Jimenez-Moleon	(2021).	"Sleep duration and napping in relation to colorectal and gastric cancer in the MCC-Spain study."		Irrelevant titles and abstracts
1290	Parajuli, S., R. Tiwari, D. F. Clark, D. A. Mandelbrot, A. Djamali and K. Casey	(2019).	"Sleep disorders: Serious threats among kidney transplant recipients."	10.1016/j.trre.2018.09.002	Irrelevant titles and abstracts
1291	Parasram, M. and A. Z. Segal	(2019).	"Sleep Disorders and Stroke: Does Treatment of Obstructive Sleep Apnea Decrease Risk of Ischemic Stroke?"	10.1007/s11940-019-0575-0	Irrelevant titles and abstracts
1292	Pareek, P.	(2016).	"Homoeopathy in iatrogenic disorders."	10.1016/j.homp.2015.12.006	Irrelevant titles and abstracts
1293	Park, J. S., Y. J. Jeong, J. H. Jung, J. J. Ryu, H. K. Lim, S. K. Jung and I. S. Song	(2021).	"Shift work sleep disorder is closely associated with an increased risk for periodontal disease."	10.1111/jcpe.13508	Irrelevant titles and abstracts
1294	Park, S., B. Shin, J. H. Lee, S. J. Lee, M. K. Lee, W. Y. Lee, S. J. Yong and S. H. Kim	(2020).	"Polysomnographic phenotype as a risk factor for cardiovascular diseases in patients with obstructive sleep apnea syndrome: a retrospective cohort study."	10.21037/jtd.2019.12.66	Irrelevant titles and abstracts
1295	Parthasarathy, S., M. Fitzgerald, J. L. Goodwin, M. Unruh, S. Guerra and S. F. Quan	(2012).	"Nocturia, sleep-disordered breathing, and cardiovascular morbidity in a community-based cohort."	10.1371/journal.pone.0030969	Irrelevant titles and abstracts
1296	Partinen, E., A. Ylikoski, M. Sieminski and M. Partinen	(2024).	"Impact of REM Sleep Behavior and Sleep Talking on Mortality in Parkinson's Disease."	10.7759/cureus.52565	Irrelevant titles and abstracts
1297	Partinen, M. and W. T. McNicholas	(1998).	"Epidemiology, morbidity and mortality of the sleep apnoea syndrome."		Irrelevant titles and abstracts
1298	Partinen, M. and T. Telakivi	(1992).	"Epidemiology of obstructive sleep apnea syndrome."	10.1093/sleep/15.suppl_6.s1	Irrelevant titles and abstracts
1299	Partinen, M. and T. Telakivi	(1992).	"EPIDEMIOLOGY OF OBSTRUCTIVE SLEEP-APNEA SYNDROME."	10.1093/sleep/15.suppl_6.S1	Irrelevant titles and abstracts
1300	Passino, C., P. Sciarrone, G. Vergaro, C. Borrelli, J. Spiesshoefer, F. Gentile, M. Emdin and A. Giannoni	(2021).	"Sacubitril-valsartan treatment is associated with decrease in central apneas in patients with heart failure with reduced ejection fraction."	10.1016/j.ijcard.2021.02.012	Irrelevant titles and abstracts
1301	Pat Lombardi, V., D. R. Taaffe, M. Kaltenhauser and D. L. Pate	(2009).	"The seated, routine-office posture is not optimal for predicting 24-hr ambulatory blood pressure."	10.1111/j.1751-7176.2009.00107.x	Irrelevant titles and abstracts
1302	Pataka, A. and R. L. Riha	(2013).	"Continuous Positive Airway Pressure and Cardiovascular Events in Patients with Obstructive Sleep Apnea."	10.1007/s11886-013-0385-z	Irrelevant titles and abstracts
1303	Patel, N. A.	(2020).	"Pediatric COVID-19: Systematic review of the literature."	10.1016/j.amjoto.2020.102573	Irrelevant titles and abstracts
1304	Patel, S. R.	(2007).	"Is siesta more beneficial than nocturnal sleep? [2]."	10.1001/archinte.167.19.2143-b	Irrelevant titles and abstracts
1305	Pearse, S. G. and M. R. Cowie	(2016).	"Sleep-disordered breathing in heart failure."	10.1002/ejhf.492	Irrelevant titles and abstracts
1306	Peker, Y. and B. Balcan	(2018).	"Cardiovascular outcomes of continuous positive airway pressure therapy for obstructive sleep apnea."	10.21037/JTD.2018.11.48	Irrelevant titles and abstracts
1307	Peker, Y., Y. T. Celen, A. Sta˚lkrantz, H. Glantz, Ö. Dikis, B. Cederin, S. Korkmaz and E. Thunström	(2012).	"One-year adherence to CPAP treatment in cardiac patients with nonsleepy sleep apnoea in the RICCADSA trial."		Irrelevant titles and abstracts
1308	Peker, Y., Y. Celik, S. Arbatli, S. R. Isik, B. Balcan, F. Karataş, F. I. Uzel, L. Tabak, B. Çetin, A. Baygul, A. B. Ozturk, E. Altug, S. Iliaz, C. Atasoy, M. Kapmaz, D. Yazici, H. Bayram, B. D. Çetin and B. Çaglayan	(2021).	"Effect of High-Risk Obstructive Sleep Apnea on Clinical Outcomes in Adults with Coronavirus Disease 2019."	10.1513/AnnalsATS.202011-1409OC	Irrelevant titles and abstracts
1309	Peker, Y., Y. Celik, S. Arbatli, S. R. Isik, B. Balcan, F. Karataş, F. I. Uzel, L. Tabak, B. Çetin, A. Baygül, A. B. Öztürk, E. Altuğ, S. İliaz, C. Atasoy, M. Kapmaz, D. Yazici, H. Bayram, B. D. Çetin and B. Çağlayan	(2021).	"Effect of High-Risk Obstructive Sleep Apnea on Clinical Outcomes in Adults with Coronavirus Disease 2019: A Multicenter, Prospective, Observational Clinical Trial."	10.1513/AnnalsATS.202011-1409OC	Irrelevant titles and abstracts
1310	Peker, Y., Y. Celik, S. Arbatli, S. R. Isik, B. Balcan, F. Karatas, F. I. Uzel, L. Tabak, B. Çetin, A. Baygül, A. B. Öztürk, E. Altug, S. Iliaz, C. Atasoy, M. Kapmaz, D. Yazici, H. Bayram, B. D. Çetin, B. Çaglayan and O.-S. Collaborators	(2021).	"Effect of High-Risk Obstructive Sleep Apnea on Clinical Outcomes in Adults with Coronavirus Disease 2019 A Multicenter, Prospective, Observational Clinical Trial."	10.1513/AnnalsATS.202011-1409OC	Irrelevant titles and abstracts
1311	Peker, Y., H. Glantz, C. Eulenburg and E. Thunstrom	(2017).	"Cardiovascular outcomes in revascularized coronary artery disease patients with obstructive sleep apnea syndrome on CPAP treatment: the observational arm of the riccadsa cohort."	10.1164/ajrccm-conference.2017.B98	Irrelevant titles and abstracts
1312	Peker, Y., H. Glantz, C. Eulenburg, K. Wegscheider, J. Herlitz and E. Thunström	(2016).	"Effect of Positive Airway Pressure on Cardiovascular Outcomes in Coronary Artery Disease Patients with Nonsleepy Obstructive Sleep Apnea. The RICCADSA Randomized Controlled Trial."	10.1164/rccm.201601-0088OC	Irrelevant titles and abstracts
1313	Peker, Y., H. Glantz, E. Thunstrom, B. Cederin, J. Herlitz and J. Ejdeback	(2011).	"Cardiac function in a revascularized coronary artery disease cohort with obstructive sleep apnoea with and without daytime sleepiness in the RICCADSA trial."		Irrelevant titles and abstracts
1314	Peker, Y., H. Glantz, E. Thunstrom, B. Cederin, A. Kallryd, J. Ejdeback and J. Herlitz	(2011).	"Rationale and design of the randomized intervention with CPAP in coronary artery disease and sleep apnea-RICCADSA trial."		Irrelevant titles and abstracts
1315	Peker, Y., J. Hedner, J. Norum, H. Kraiczi and J. Carlson	(2002).	"Increased incidence of cardiovascular disease in middle-aged men with obstructive sleep apnea - A 7-year follow-up."	10.1164/rccm.2105124	Irrelevant titles and abstracts
1316	Peker, Y., E. Thunstrom, H. Glantz and C. Eulenburg	(2020).	"Effect of CPAP treatment on cardiovascular outcomes in adults with acute coronary syndrome and nonsleepy obstructive sleep apnoea: a secondary analysis of the RICCADSA trial."	10.1111/jsr.13181	Irrelevant titles and abstracts
1317	Peker, Y., E. Thunstrom, H. Glantz, K. Wegscheider and C. Eulenburg	(2017).	"Outcomes in Coronary artery disease patients with sleepy obstructive sleep apnoea on CPAP."	10.1183/13993003.00749-2017	Irrelevant titles and abstracts
1318	Peled, N., A. Greenberg, G. Pillar, O. Zinder, N. Levi and P. Lavie	(1998).	"Contributions of hypoxia and respiratory disturbance index to sympathetic activation and blood pressure in obstructive sleep apnea syndrome."	10.1016/s0895-7061(98)00159-9	Irrelevant titles and abstracts
1319	Pelosio, A., C. Longhi, P. Marchetti, F. Menniti-Ippolito and G. Traversa	(1997).	"Siesta, night sleep and blood pressure dropping."		Irrelevant titles and abstracts
1320	Peltier, A. C., F. B. Consens, K. Sheikh, L. L. Wang, Y. N. Song and J. W. Russell	(2007).	"Autonomic dysfunction in obstructive sleep apnea is associated with impaired glucose regulation."	10.1016/j.sleep.2006.06.010	Irrelevant titles and abstracts
1321	Pendlebury, S. T., J. L. Pepin, D. Veale and P. Levy	(1997).	"Natural evolution of moderate sleep apnoea syndrome: significant progression over a mean of 17 months."	10.1136/thx.52.10.872	Irrelevant titles and abstracts
1322	Peng, Y. W., J. C. Bu, N. Dai, C. Huang, Y. H. Liu, H. Yang, R. L. Lin, G. Y. Qin, Y. F. Yu and J. H. Chen	(2023).	"Association of nocturnal sleep duration and nocturnal sleep changes with instrumental activities of daily living disability among middle- aged and elderly Chinese."	10.1016/j.sleep.2023.06.017	Irrelevant titles and abstracts
1323	Pengo, M., S. Montagna, S. Ferretti, G. Bilo, C. Borghi, C. Ferri, G. Grassi, M. L. Muiesan and G. Parati	(2023).	"MACHINE LEARNING IN HYPERTENSION DETECTION: A STUDY ON WORLD HYPERTENSION DAY DATA."	10.1097/01.hjh.0000939664.78208.11	Irrelevant titles and abstracts
1324	Pengo, M. F. and G. Parati (2022).,	(2022).	Sleep disturbances as a cause of cardio-metabolic diseases: adding another piece to the puzzle		Irrelevant titles and abstracts
1325	Pengo, M. F. P., P. D. Drakatos, C. K. Kosky, A. W. Williams, N. H. Hart, G. P. R. Rossi and J. S. Steier	(2012).	"Nocturnal heart rate in patients with obstructive sleep apnoea."	10.1136/thoraxjnl-2012-202678.356	Irrelevant titles and abstracts
1326	Péquériaux, N. C., R. Fijnheer, E. F. Gemen, A. D. Barendrecht, F. W. Dekker, R. T. Krediet, J. J. Beutler, E. W. Boeschoten and M. Roest	(2012).	"Plasma concentration of von Willebrand factor predicts mortality in patients on chronic renal replacement therapy."	10.1093/ndt/gfr735	Irrelevant titles and abstracts
1327	Pereira, J., C. G. Saez, J. Pallavicini, P. Olivares, N. Moreno, M. Cabreras, T. Massardo and D. Mezzano	(2010).	"Effect of short-term abstinence on cocaine-induced endothelial dysfunction and platelet activation."		Irrelevant titles and abstracts
1328	Pereira, J., C. G. Sáez, J. Pallavicini, O. Panes, K. Pereira-Flores, M. J. Cabreras, T. Massardo and D. Mezzano	(2011).	"Platelet activation in chronic cocaine users: Effect of short term abstinence."	10.3109/09537104.2011.578181	Irrelevant titles and abstracts
1329	Pereira, N. and V. Ossola	(2024).	"Risk of traffic accidents in patients with sleep disorders."	10.1016/j.sleep.2023.11.1032	Irrelevant titles and abstracts
1330	Perger, E., E. M. Jutant and S. Redolfi	(2018).	"Targeting volume overload and overnight rostral fluid shift: A new perspective to treat sleep apnea."	10.1016/j.smrv.2018.07.008	Irrelevant titles and abstracts
1331	Perk, G., J. Mekler and M. Bursztyn	(2003).	"Ambulatory pulse pressure is a relatively sleep-independent variable."	10.1097/00004872-200304000-00015	Irrelevant titles and abstracts
1332	Perl, J., M. L. Unruh and C. T. Chan	(2006).	"Sleep disorders in end-stage renal disease: 'Markers of inadequate dialysis?'."	10.1038/sj.ki.5001791	Irrelevant titles and abstracts
1333	Persson, A. P., A. Måneheim, J. E. Lundeberg, A. Fedorowski, J. S. Healey, J. Sundström, G. Engström and L. S. B. Johnson	(2024).	"Reference ranges for ambulatory heart rate measurements in a middle-aged population."		Irrelevant titles and abstracts
1334	Pervaiz, A., F. El-Baba, K. Dhillon, A. Daoud and A. O. Soubani	(2021).	"Pulmonary complications of sickle cell disease: a narrative clinical review."	10.5603/ARM.a2021;0011	Irrelevant titles and abstracts
1335	Petrovitch, H., R. D. Abbott, G. W. Ross, J. Nelson, K. H. Masaki, C. M. Tanner, L. J. Launer and L. R. White	(2009).	"Bowel Movement Frequency in Late-Life and Substantia Nigra Neuron Density at Death."	10.1002/mds.22360	Irrelevant titles and abstracts
1336	Pham, Q., A. Sharrief, S. Savitz, A. Sarraj, L. Fournier and F. Vahidy	(2017).	"Excessive Daytime Sleepiness and Depression in Stroke Survivors."		Irrelevant titles and abstracts
1337	Pham, Q. H., A. Sharrief, S. Savitz, A. Sarraj, L. Fournier, F. Vahidy and S. Abada	(2017).	"Excessive daytime sleepiness and depression in stroke survivors."		Irrelevant titles and abstracts
1338	Phillips, B. and S. Shafazand	(2013).	"CPAP and hypertension in nonsleepy patients."	10.5664/jcsm.2426	Irrelevant titles and abstracts
1339	Piamjariyakul, U., A. L. Shapiro, K. S. Wang, R. Zulfikar, T. Petitte, S. Shafique and C. E. Smith	(2021).	"Impact of Sleep Apnea, Daytime Sleepiness, Comorbidities, and Depression on Patients' Heart Failure Health Status."	10.1177/10547738211015545	Irrelevant titles and abstracts
1340	Picarsic, J. L., N. Glynn, C. A. Taylor, J. A. Katula, S. E. Goldman, S. A. Studenski and A. B. Newman	(2008).	"Self-reported napping and duration and quality of sleep in the lifestyle interventions and independence for elders pilot study."	10.1111/j.1532-5415.2008.01838.x	Irrelevant titles and abstracts
1341	Pietzsch, J. B., A. Garner, L. E. Cipriano and J. H. Linehan	(2011).	"An Integrated Health-Economic Analysis of Diagnostic and Therapeutic Strategies in the Treatment of Moderate-to-Severe Obstructive Sleep Apnea."	10.5665/sleep.1030	Irrelevant titles and abstracts
1342	Picarsic,J. L. N. W. Glynn, C. A. Taylor, J. A. Katula, S. E. Goldman, S. A. Studenski, et al.	(2008).	Self‐reported napping and duration and quality of sleep in the Lifestyle Interventions and Independence for Elders pilot study	10.1111/j.1532-5415.2008.01838	Irrelevant titles and abstracts
1343	Pignier, C., R. Letienne, P. Pajeau, L. Bel, A. M. Bessac, B. Vacher and B. Le Grand	(2010).	"Focused Conference Group: P06 - The heart gone wrong; stabilization of cardiac function cardioprotection against ischemia afforded by F 16916, a blocker of persistent sodium current."	10.1111/j.1742-7843.2010.00600.x	Irrelevant titles and abstracts
1344	Pinna, G. D., R. Maestri, E. Robbi, M. T. La Rovere and Ieee. Patients. 30th Annual International Conference of the IEEE-Engineering-in-Medicine-and-Biology-Society, Vancouver, CANADA.	(2008).	Periodic Breathing and State Instability during Supine Laboratory Recordings in Chronic Heart Failure		Irrelevant titles and abstracts
1345	Pinna, G. D., E. Robbi, F. Pizza, A. Caporotondi, M. T. La Rovere and R. Maestri	(2014).	"Sleep-wake fluctuations and respiratory events during Cheyne-Stokes respiration in patients with heart failure."	10.1111/jsr.12109	Irrelevant titles and abstracts
1346	Pinnola, G. C. and D. R. Carvalho	(2009).	"Mandibular hypoplasia causing obstructive sleep apnea with pulmonary hypertension in fybrodisplasia ossificans progressiva."		Irrelevant titles and abstracts
1347	Pinto, A., A. Rocha, L. F. Drager, G. Lorenzi-Filho and D. V. Pachito	(2022).	"Non-invasive positive pressure ventilation for central sleep apnoea in adults."	10.1002/14651858.CD012889.pub2	Irrelevant titles and abstracts
1348	Pinto, A. M., T. A. B. Sanders, A. C. Kendall, A. Nicolaou, R. Gray, H. Al-Khatib and W. L. Hall	(2017).	"A comparison of heart rate variability, <i>n</i>-3 PUFA status and lipid mediator profile in age- and BMI-matched middle-aged vegans and omnivores."	10.1017/s0007114517000629	Irrelevant titles and abstracts
1349	Pinto, A. N., A. Rocha, L. F. Drager, G. Lorenzi-Filho and D. V. Pachito	(2022).	"Non‐invasive positive pressure ventilation for central sleep apnoea in adults."	10.1002/14651858.CD012889.pub2	Irrelevant titles and abstracts
1350	Pinto, J. A.	(1996).	"Snoring and obstructive sleep apnea syndrome - Update."		Irrelevant titles and abstracts
1351	Piovezan, R., A. Jadczak, G. Tucker and R. Visvanathan	(2024).	"Daytime sleepiness as a mortality predictor in nursing home residents: the FIRST study."	10.1016/j.sleep.2023.11.046	Irrelevant titles and abstracts
1352	Piovezan, R. D., A. D. Jadczak, G. Tucker and R. Visvanathan	(2023).	"Daytime Sleepiness Predicts Mortality in Nursing Home Residents: Findings from the Frailty in Residential Aged Care Sector Over Time (FIRST) Study."	10.1016/j.jamda.2023.03.007	Irrelevant titles and abstracts
1353	Piper, A.	(2016).	"Obesity Hypoventilation Syndrome Weighing in on Therapy Options."	10.1378/chest.15-0681	Irrelevant titles and abstracts
1354	Piper, A. J. and R. R. Grunstein	(2010).	"Big breathing: the complex interaction of obesity, hypoventilation, weight loss, and respiratory function."	10.1152/japplphysiol.00713.2009	Irrelevant titles and abstracts
1355	Pitta, R. M., B. G. Cerazi, L. Queiroga, R. M. R. Dias, M. T. de Mello, F. H. Y. Cesena, R. L. Rica, J. S. Baker, M. Sommer, G. G. Cucato, D. S. Bocalini and O. Kauffman	(2022).	"Are physical inactivity, sitting time and screen time associated with obstructive sleep apnea in adults? A cross-sectional study."	10.1590/1516-3180.2020.0651.R2.08062021	Irrelevant titles and abstracts
1356	Pitta, R. M., B. G. Cerazi, L. Queiroga, R. M. Ritti Dias, M. T. Mello, F. H. Y. Cesena, R. L. Rica, J. S. Baker, M. Sommer, G. G. Cucato, D. S. Bocalini and O. Kauffman	(2022).	"Are physical inactivity, sitting time and screen time associated with obstructive sleep apnea in adults? A cross-sectional study."	10.1590/1516-3180.2020.0651.R2.08062021	Irrelevant titles and abstracts
1357	Pizzinelli, P., F. Iellamo, S. Beltrami, D. Lucini and M. Pagani	(2009).	"Time-independent indices of circadian blood pressure and heart rate regulation from ambulatory blood pressure monitoring."	10.1097/HJH.0b013e32832a12c7	Irrelevant titles and abstracts
1358	Planchard, D., F. Moreau, J. Paquereau, J. P. Neau and J. C. Meurice	(2003).	"Sleep apnea syndrome in the elderly."		Irrelevant titles and abstracts
1359	Plante, G. E.	(2006).	"Sleep and vascular disorders."	10.1016/j.metabol.2006.07.013	Irrelevant titles and abstracts
1360	Plazzi, G.	(2004).	"REM sleep behavior in Parkinson's disease and other Parkinsonian disorder."	10.1016/j.sleep.2004.01.003	Irrelevant titles and abstracts
1361	Plomaritis, P., A. Theodorou, K. Lourentzos, M. I. Stefanou, L. Palaiodimou, G. Papagiannopoulou, V. Kotsali-Peteinelli, M. Bregianni, G. P. Paraskevas, G. Tsivgoulis and A. Bonakis	(2023).	"Sleep-Disordered Breathing in Acute Stroke: A Single-Center, Prospective, Longitudinal Study."	10.3390/jcm12030986	Irrelevant titles and abstracts
1362	Plomaritis, P., A. Theodorou, K. Lourentzos, M. I. Stefanou, L. Palaiodimou, G. Papagiannopoulou, V. Kotsali-Peteinelli, M. Bregianni, G. P. Paraskevas, G. P. Tsivgoulis and A. Bonakis	(2023).	"Sleep-Disordered Breathing in Acute Stroke: A Single-Center, Prospective, Longitudinal Study."	10.3390/jcm12030986	Irrelevant titles and abstracts
1363	Plzák, J., J. Klozar and J. Betka	(2002).	"Obstructive sleep apnea syndrome - Diagnosis and treatment."		Irrelevant titles and abstracts
1364	Plzák, J., J. Klozar, M. Zábrodský and J. Betka	(2005).	"The role of sleep monitoring in the diagnosis of obstruction syndrome of sleep apnea."		Irrelevant titles and abstracts
1365	Poletti, R., C. Passino, A. Giannoni, L. Zyw, C. Prontera, F. Bramanti, A. Clerico, M. Piepoli and M. Emdin	(2009).	"Risk factors and prognostic value of daytime Cheyne-Stokes respiration in chronic heart failure patients."	10.1016/j.ijcard.2008.06.028	Irrelevant titles and abstracts
1366	Pollmächer, T.	(2010).	"Metabolic aspects of narcolepsy."	10.1111/j.1365-2869.2010.00868.x	Irrelevant titles and abstracts
1367	Portaluppi, F. and M. H. Smolensky	(2010).	"PERSPECTIVES ON THE CHRONOTHERAPY OF HYPERTENSION BASED ON THE RESULTS OF THE MAPEC STUDY."	10.3109/07420528.2010.510788	Irrelevant titles and abstracts
1368	Portaluppi, F., R. Tiseo, M. H. Smolensky, R. C. Hermida, D. E. Ayala and F. Fabbian	(2012).	"Circadian rhythms and cardiovascular health."	10.1016/j.smrv.2011.04.003	Irrelevant titles and abstracts
1369	Portugal Velloso, E., L. Freitas, A. C. Silva and W. Sampaio	(2017).	"Use of non invasive ventilation to treat severe hypoventilation syndrome and obstructive sleep apnea case."		Irrelevant titles and abstracts
1370	Posadas, T., G. Oscullo, E. Zaldívar, A. Garcia-Ortega, J. D. Gómez-Olivas, M. Monteagudo and M. A. Martínez-García	(2020).	"Treatment with CPAP in Elderly Patients with Obstructive Sleep Apnoea."	10.3390/jcm9020546	Irrelevant titles and abstracts
1371	Poullié, A. I., M. Cognet, A. Gauthier, M. Clementz, S. Druais, H. M. Späth, L. Perrier, O. Scemama, C. R. Pichon and J. L. Harousseau	(2016).	"COST-EFFECTIVENESS OF TREATMENTS FOR MILD-TO-MODERATE OBSTRUCTIVE SLEEP APNEA IN FRANCE."	10.1017/s0266462316000088	Irrelevant titles and abstracts
1372	Prabhat, P. and K. Korukonda	(2018).	"A drug utilisation surveillance study to assess the clinical utility and safety of oral natural micronized progesterone SR in high risk pregnancies: NAP-DELAY study."	10.7860/JCDR/2018/34886.12118	Irrelevant titles and abstracts
1373	Pressman, M. R., W. R. Schetman, W. G. Figueroa, B. Vanuitert, H. J. Caplan and D. D. Peterson	(1995).	"TRANSIENT ISCHEMIC ATTACKS AND MINOR STROKE DURING SLEEP - RELATIONSHIP TO OBSTRUCTIVE SLEEP-APNEA SYNDROME."	10.1161/01.Str.26.12.2361	Irrelevant titles and abstracts
1374	Pretl, M., Z. Lattová, A. P. Polák and K. Westlake	(2019).	"Metabolic disorders and sleep."		Irrelevant titles and abstracts
1375	Preutthipan, A.	(2021).	"Childhood obesity and sleep disordered breathing."	10.1002/ppul.25498	Irrelevant titles and abstracts
1376	Przybyłowski, T., P. Bielicki, M. Kumor, K. Hildebrand, M. Maskey-Warzȩchowska, P. Korczyński and R. Chazan	(2007).	"Exercise capacity in patients with obstructive sleep apnea syndrome."		Irrelevant titles and abstracts
1377	Pujasari, H. and M. H. Chung	(2022).	"Sleep Disturbance in the Context of HIV: A Concept Analysis."	10.1177/23779608221094541	Irrelevant titles and abstracts
1378	Punjabi, N. M. and E. Haponik	(2000).	"Ask about daytime sleepiness!"	10.1111/j.1532-5415.2000.tb03918.x	Irrelevant titles and abstracts
1379	Puymirat, J., J. P. Bouchard and J. Mathieu	(2012).	"Efficacy and Tolerability of a 20-mg Dose of Methylphenidate for the Treatment of Daytime Sleepiness in Adult Patients With Myotonic Dystrophy Type 1: A 2-Center, Randomized, Double-Blind, Placebo-Controlled, 3-Week Crossover Trial."	10.1016/j.clinthera.2012.03.060	Irrelevant titles and abstracts
1380	Qaseem, A., P. Dallas, D. K. Owens, M. Starkey, J. E. Holty and P. Shekelle	(2014).	"Diagnosis of obstructive sleep apnea in adults: a clinical practice guideline from theAmerican College of Physicians."	10.7326/m12-3187	Irrelevant titles and abstracts
1381	Qaseem, A., P. Dallas, D. K. Owens, M. Starkey, J. E. C. Holty and P. Shekelle	(2014).	"Diagnosis of obstructive sleep apnea in adults: A clinical practice guideline from the American College of Physicians."	10.7326/M12-3187	Irrelevant titles and abstracts
1382	Qaseem, A., P. Dallas, D. K. Owens, M. Starkey, J. E. C. Holty, P. Shekelle and P. Amer Coll	(2014).	"Diagnosis of Obstructive Sleep Apnea in Adults: A Clinical Practice Guideline From the American College of Physicians."	10.7326/m12-3187	Irrelevant titles and abstracts
1383	Qin, H., N. Steenbergen, M. Glos, N. Wessel, J. F. Kraemer, F. Vaquerizo-Villar and T. Penzel	(2021).	"The Different Facets of Heart Rate Variability in Obstructive Sleep Apnea."	10.3389/fpsyt.2021.642333	Irrelevant titles and abstracts
1384	Qiong, O.	(2014).	"Continuous positive airway pressure treatment reduces mortality in elderly patients with moderate to severe sleep apnea: A cohort report."	10.1111/jsr.12213	Irrelevant titles and abstracts
1385	Quaranta, A. J., G. E. Dalonzo and S. L. Krachman	(1997).	"Cheyne-Stokes respiration during sleep in congestive heart failure."	10.1378/chest.111.2.467	Irrelevant titles and abstracts
1386	Quaranta, A. J., G. E. D'Alonzo and S. L. Krachman	(1997).	"Cheyne-Stokes respiration during sleep in congestive heart failure."	10.1378/chest.111.2.467	Irrelevant titles and abstracts
1387	Quilliot, D., F. X. Petit, A. Cornette and O. Ziegler	(2002).	"Do you really know sleep apnea in obese patients?"		Irrelevant titles and abstracts
1388	Quinnell, T. G. and L. E. Smith	(2004).	"Obstructive sleep apnoea in the elderly - Recognition and management considerations."	10.2165/00002512-200421050-00003	Irrelevant titles and abstracts
1389	Quintela, M. M.	(2009).	"A-test appliances: A group of nocturnal intraoral devices for therapy of breathing disorders."		Irrelevant titles and abstracts
1390	Qureshi, A. and R. D. Ballard	(2003).	"Obstructive sleep apnea."	10.1016/j.jaci.2003.08.031	Irrelevant titles and abstracts
1391	Qureshi, A. I., W. H. Giles, J. B. Croft and D. L. Bliwise	(1997).	"Habitual sleep patterns and risk for stroke and coronary heart disease: A 10-year follow-up from NHANES I."	10.1212/wnl.48.4.904	Irrelevant titles and abstracts
1392	Rachid, F. S. O., L. R. O. Rachid and E. S. Queiroz	(2016).	"Obstructive sleep apnea syndrome in early childhood: Case report."		Irrelevant titles and abstracts
1393	Rachid, L., E. Queiroz, L. Cominato, R. Rocha, M. Ybarra, L. Steinmetz, B. Semer, H. M. Filho and D. Damiani	(2016).	"Obstructive sleep apnea syndrome in early childhood: Case report."	10.1159/000449142	Irrelevant titles and abstracts
1394	Racionero Casero, M. A., F. García Río, J. M. Pino García, C. Prados Sánchez, S. Díaz Lobato and J. Villamor León	(1999).	"The sleep apnea syndrome as a health problem. An estimation of its prevalence and morbimortality."		Irrelevant titles and abstracts
1395	Rakel, R. E.	(2009).	"Clinical and societal consequences of obstructive sleep apnea and excessive daytime sleepiness."	10.3810/pgm.2009.01.1957	Irrelevant titles and abstracts
1396	Ramchander, N. C., B. Csoma, P. Senior, Z. Umar and A. Bikov	(2023).	"THE IMPACT OF COPD ON THE DISEASE COURSE IN OSA."	10.1136/thorax-2023-BTSabstracts.186	Irrelevant titles and abstracts
1397	Ramireddy, A., H. S. Chugh, K. Reinier, A. Uy-Evanado, E. C. Stecker, J. Jui and S. S. Chugh	(2021).	"Sudden cardiac death during nighttime hours."	10.1016/j.hrthm.2020.12.035	Irrelevant titles and abstracts
1398	Ramos, A. O., M. L. Flores and J. D. Díez	(2016).	"Sleep apnoea-hypopnoea syndrome."	10.1016/j.medcli.2016.01.030	Irrelevant titles and abstracts
1399	Ramos, A. R., C. H. Dong, M. S. V. Elkind, B. Boden-Albala, R. L. Sacco, T. Rundek and C. B. Wright	(2013).	"Association between Sleep Duration and the Mini-Mental Score: The Northern Manhattan Study."	10.5664/jcsm.2834	Irrelevant titles and abstracts
1400	Ramos, A. R., P. Figueredo, S. Shafazand, A. D. Chediak, A. R. Abreu, S. I. Dib, C. Torre and D. M. Wallace	(2017).	"Obstructive sleep apnea phenotypes and markers of vascular disease: A review."	10.3389/fneur.2017.00659	Irrelevant titles and abstracts
1401	Randerath, W. J.	(2011).	"Sleep medicine in pneumology."	10.1055/s-0031-1274569	Irrelevant titles and abstracts
1402	Rasche, K., M. Leidag and M. Orth	(2013).	"Idiopathic pulmonary fibrosis during sleep."	10.5414/ATX01906	Irrelevant titles and abstracts
1403	Rasche, K., M. Leidag and M. Orth	(2020).	"Sleep and idiopathic pulmonary fibrosis (IPF)."	10.1007/s11818-020-00241-0	Irrelevant titles and abstracts
1404	Rasche, K. and M. Orth	(2019).	"Shift work in health-care system: Consequences for nurses, doctors, and patients."	10.5414/ATX02455	Irrelevant titles and abstracts
1405	Ratneswaran, C., M. F. Pengo, S. C. Xiao, Y. M. Luo, G. P. Rossi, M. I. Polkey, J. Moxham and J. Steier	(2018).	"The acute effect of continuous positive airway pressure titration on blood pressure in awake overweight/obese patients with obstructive sleep apnoea."	10.1080/08037051.2018.1443391	Irrelevant titles and abstracts
1406	Rauscher, H., W. Popp, T. Wanke and H. Zwick	(1991).	"ACCEPTANCE OF CPAP THERAPY FOR SLEEP-APNEA."	10.1378/chest.100.4.1019	Irrelevant titles and abstracts
1407	Reddy, S. B. K., K. Sajja, V. Balasetti, E. Smith and S. Kedar	(2018).	"Sleep clinic follow up, co-morbidities, mortality rates in patients screened high positive with stop bang questionnaire."		Irrelevant titles and abstracts
1408	Redeker, N. S., A. K. Knies, C. Hollenbeak, H. Klar Yaggi, J. Cline, L. Andrews, D. Jacoby, A. Sullivan, M. O'Connell, J. Iennaco and et al.	(2017).	"Cognitive behavioral therapy for insomnia in stable heart failure: protocol for a randomized controlled trial."	10.1016/j.cct.2017.01.009	Irrelevant titles and abstracts
1409	Redeker, N. S., A. K. Knies, C. Hollenbeak, H. K. Yaggi, J. Cline, L. Andrews, D. Jacoby, A. Sullivan, M. O'Connell, J. Iennaco, L. Finoia and S. Jeon	(2017).	"Cognitive behavioral therapy for insomnia in stable heart failure: Protocol for a randomized controlled trial."	10.1016/j.cct.2017.01.009	Irrelevant titles and abstracts
1410	Reeves, S. L., D. L. Brown, R. D. Chervin, L. B. Morgenstern, M. A. Smith and L. D. Lisabeth	(2014).	"Agreement between stroke patients and family members for ascertaining pre-stroke risk for sleep apnea."	10.1016/j.sleep.2013.09.010	Irrelevant titles and abstracts
1411	Rehman, H. and M. I. Ahmad	(2023).	"COVID-19: a wreak havoc across the globe."	10.1080/13813455.2020.1797105	Irrelevant titles and abstracts
1412	Reilly, T., G. Atkinson, W. Gregson, B. Drust, J. Forsyth, B. Edwards and J. Waterhouse	(2006).	"Some chronobiological considerations related to physical exercise."		Irrelevant titles and abstracts
1413	Reynolds, C. F., L. Serody, M. L. Okun, M. Hall, P. R. Houck, S. Patrick, J. Maurer, S. Bensasi, S. Mazumdar, B. Bell, R. D. Nebes, M. D. Miller, M. A. Dew and E. A. Nofzinger	(2010).	"Protecting Sleep, Promoting Health in Later Life: A Randomized Clinical Trial."	10.1097/PSY.0b013e3181c870a5	Irrelevant titles and abstracts
1414	Reynor, A., N. McArdle, B. Shenoy, S. S. Dhaliwal, S. C. Rea, J. Walsh, P. R. Eastwood, K. Maddison, D. R. Hillman, I. Ling and et al.	(2022).	"Continuous positive airway pressure and adverse cardiovascular events in obstructive sleep apnea: are participants of randomized trials representative of sleep clinic patients?"	10.1093/sleep/zsab264	Irrelevant titles and abstracts
1415	Reynor, A., N. McArdle, B. Shenoy, S. S. Dhaliwal, S. C. Rea, J. Walsh, P. R. Eastwood, K. Maddison, D. R. Hillman, I. Ling, B. T. Keenan, G. Maislin, U. Magalang, A. I. Pack, D. R. Mazzotti, C. H. Lee and B. Singh	(2022).	"Continuous positive airway pressure and adverse cardiovascular events in obstructive sleep apnea: are participants of randomized trials representative of sleep clinic patients?"	10.1093/sleep/zsab264	Irrelevant titles and abstracts
1416	Rezapour, M., M. Moosazadeh, A. Hessami, M. Khademloo and S. H. Hosseini	(2022).	"Association between blood pressure and parameters related to sleep disorders in Tabari cohort population."	10.1186/s40885-022-00216-3	Irrelevant titles and abstracts
1417	Ribeiro, A. L. and C. M. Otto	(2019).	"Heartbeat: The potential power of naps for cardiovascular health."	10.1136/heartjnl-2019-316158	Irrelevant titles and abstracts
1418	Ribeiro, B. C., A. de Athayde Costa e Silva, L. B. R. de Souza, J. B. de Araújo Moraes, S. R. Carneiro and L. M. T. Neves	(2024).	"Risk stratification for frailty, impairment and assessment of sleep disorders in community-dwelling older adults."	10.1016/j.exger.2024.112370	Irrelevant titles and abstracts
1419	Ricardo, A. C., V. Goh, J. S. Chen, E. Cedillo-Couvert, M. Kapella, B. Prasad, S. Parvathaneni, K. Knutson and J. P. Lash	(2017).	"Association of Sleep Duration, Symptoms, and Disorders With Mortality in Adults With Chronic Kidney Disease."	10.1016/j.ekir.2017.05.002	Irrelevant titles and abstracts
1420	Ricardo, A. C., K. Knutson, J. Chen, L. J. Appel, L. Bazzano, M. K. Tamura, M. Rahman, S. P. Steigerwalt, J. Thornton, M. R. Weir, E. Van Cauter and J. P. Lash	(2016).	"The Association of Sleep Duration and Quality with Chronic Kidney Disease Progression."		Irrelevant titles and abstracts
1421	Riegel, B., D. Glaser, K. Richards, S. L. Sayers, A. Marzolf, W. S. Weintraub and L. R. Goldberg	(2012).	"Modifiable factors associated with sleep dysfunction in adults with heart failure."	10.1016/j.ejcnurse.2011.02.001	Irrelevant titles and abstracts
1422	Riegel, B., C. S. Lee and V. V. Dickson	(2011).	"Self care in patients with chronic heart failure."	10.1038/nrcardio.2011.95	Irrelevant titles and abstracts
1423	Riley, R. W., N. B. Powell, C. Guilleminault, A. Clerk and R. Troell	(1995).	"Obstructive sleep apnea - Trends in therapy."		Irrelevant titles and abstracts
1424	Riley, R. W., N. B. Powell, C. Guilleminault, A. Clerk and R. Troell	(1995).	"Obstructive sleep apnea. Trends in therapy."		Irrelevant titles and abstracts
1425	Riley, R. W., N. B. Powell, C. Guilleminault, A. Clerk and R. Troell	(1995).	"OBSTRUCTIVE SLEEP-APNEA TRENDS IN THERAPY."		Irrelevant titles and abstracts
1426	Rittman, M., M. S. Hinojosa and K. Findley	(2009).	"Subjective Sleep, Burden, Depression, and General Health Among Caregivers of Veterans Poststroke."	10.1097/JNN.0b013e318193459a	Irrelevant titles and abstracts
1427	Robbins, R., G. Jean-Louis, R. A. Gallagher, L. Hale, C. C. Branas, N. Gooneratne, P. Alfonso-Miller, M. Perlis and M. A. Grandner	(2019).	"Examining social capital in relation to sleep duration, insomnia, and daytime sleepiness."	10.1016/j.sleep.2019.03.019	Irrelevant titles and abstracts
1428	Robbins, R., G. Jean-Louis, A. Sundarajan, L. Hale, R. A. Gallagher, M. Barrett, N. Gooneratne, C. Branas, P. Alfonso-Miller, M. Perlis and M. Grandner	(2017).	"Social capital and social connectedness related to sleep duration, insomnia symptoms, and daytime sleepiness."		Irrelevant titles and abstracts
1429	Roberts, E. T., B. Boden-Albala, C. Bazil, Y. Moon, J. De Rosa, M. S. V Elkind, T. Rundek, M. C. Paik and R. L. Sacco	(2012).	"Daytime sleepiness and risk of stroke and vascular disease: Findings from the Northern Manhattan study."	10.1093/aje/kws258	Irrelevant titles and abstracts
1430	Robinson, G. V., B. A. Langford, D. M. Smith and J. R. Stradling	(2008).	"Predictors of blood pressure fall with continuous positive airway pressure (CPAP) treatment of obstructive sleep apnoea (OSA)."	10.1136/thx.2007.088096	Irrelevant titles and abstracts
1431	Robinson, G. V., J. C. T. Pepperell, H. C. Segal, R. J. O. Davies and J. R. Stradling	(2004).	"Circulating cardiovascular risk factors in obstructive sleep apnoea: data from randomised controlled trials."	10.1136/thx.2003.018739	Irrelevant titles and abstracts
1432	Robinson, G. V., D. M. Smith, B. A. Langford, R. J. O. Davies and J. R. Stradling	(2006).	"Continuous positive airway pressure does not reduce blood pressure in nonsleepy hypertensive OSA patients."	10.1183/09031936.06.00062805	Irrelevant titles and abstracts
1433	Rocha, A., A. Pinto, D. Pachito, L. F. Drager, G. Lorenzi and A. N. Atallah	(2023).	"Pharmacological treatment for central sleep apnoea in adults."	10.1002/14651858.CD012922.pub2	Irrelevant titles and abstracts
1434	Roche, F., J. C. Barthélémy, M. Garet, D. Duverney, V. Pichot and E. Sforza	(2005).	"Continuous positive airway pressure treatment improves the QT rate dependence adaptation of obstructive sleep apnea patients."	10.1111/j.1540-8159.2005.00188.x	Irrelevant titles and abstracts
1435	Rockwood, K., H. S. Davis, H. R. Merry, C. MacKnight and I. McDowell	(2001).	"Sleep disturbances and mortality: Results from the Canadian study of health and aging."	10.1046/j.1532-5415.2001.49125.x	Irrelevant titles and abstracts
1436	Rodenbeck, A.	(2019).	"Shift work – diagnosis, findings, and therapy options."	10.5414/ATX02460	Irrelevant titles and abstracts
1437	Rodenstein, D. O. and H. S. Romano	(1992).	"SLEEP-APNEA SYNDROME."		Irrelevant titles and abstracts
1438	Rodriguez-Villamizar, L. A., H. Castro-Ortiz and J. J. Rey-Serrano	(2012).	"The effects of air pollution on respiratory health in susceptible populations: a multilevel study in Bucaramanga, Colombia."	10.1590/s0102-311x2012000400014	Irrelevant titles and abstracts
1439	Rogers, A., I. Morrison, D. A. Rorie, I. S. Mackenzie and T. M. MacDonald	(2018).	"Protocol for assessment of sleep quality and duration in the Treatment In Morning versus Evening (TIME) study: a randomised controlled trial using online patient-reported outcome measures."	10.1136/bmjopen-2018-021890	Irrelevant titles and abstracts
1440	Roisman, G., I. Ibrahim and P. Escourrou	(2009).	"Why and how to diagnose sleep respiratory disorders?"	10.1016/j.pneumo.2009.07.003	Irrelevant titles and abstracts
1441	Romigi, A., T. Feola, S. Cappellano, M. De Angelis, G. Pio, M. Caccamo, F. Testa, G. Vitrani, D. Centonze, C. Colonnese, V. Esposito and M. L. Jaffrain-Rea	(2022).	"Sleep Disorders in Patients With Craniopharyngioma: A Physiopathological and Practical Update."	10.3389/fneur.2021.817257	Irrelevant titles and abstracts
1442	Ronksley, P. E., B. R. Hemmelgarn, S. J. Heitman, W. W. Flemons, W. A. Ghali, B. Manns, P. Faris and W. H. Tsai	(2011).	"Excessive daytime sleepiness is associated with increased health care utilization among patients referred for assessment of OSA."	10.1093/sleep/34.3.363	Irrelevant titles and abstracts
1443	Rosati, L. M., A. Vezzetti, K. T. Redd, B. McMillian, L. Giamberardino, N. Kodumuri, R. Kothari, A. V. Yallapragada and S. Sen	(2020).	"Early Anticoagulation or Antiplatelet Therapy Is Critical in Craniocervical Artery Dissection: Results from the COMPASS Registry."	10.1159/000509415	Irrelevant titles and abstracts
1444	Rosca, L., D. Todea, A. Herescu and A. Coman	(2012).	"Association of obstructive sleep apnoea syndrome with other non-communicable diseases in young adults."	10.1111/j.1365-2869.2012.01044.x	Irrelevant titles and abstracts
1445	Rosenow, F., S. Reuter, B. Szelies, U. Deuss, G. Hildebrandt, D. Schneider, W. Winkelmann and W. D. Heiss	(1994).	"Sleep apnoea in acromegaly - Prevalence, pathogenesis and therapy. Report on two cases."		Irrelevant titles and abstracts
1446	Rosenow, F., S. Reuter, B. Szelies, U. Deuss, G. Hildebrandt, D. Schneider, W. Winkelmann and W. D. Heiss	(1994).	"Sleep apnoea in acromegaly--prevalence, pathogenesis and therapy. Report on two cases."		Irrelevant titles and abstracts
1447	Rosenow, F., S. Reuter, B. Szelies, U. Deuss, G. Hildebrandt, D. Schneider, W. Winkelmann and W. D. Heiss	(1994).	"SLEEP-APNEA IN ACROMEGALY - PREVALENCE, PATHOGENESIS AND THERAPY - REPORT ON 2 CASES."		Irrelevant titles and abstracts
1448	Rossner, S., L. Lagerstrand, H. E. Persson and C. Sachs	(1991).	"The sleep apnoea syndrome in obesity: Risk of sudden death."	10.1111/j.1365-2796.1991.tb00421.x	Irrelevant titles and abstracts
1449	Rossner, S., L. Lagerstrand, H. E. Persson and C. Sachs	(1991).	"THE SLEEP-APNEA SYNDROME IN OBESITY - RISK OF SUDDEN-DEATH."		Irrelevant titles and abstracts
1450	Rostorotskaya, V. V., A. P. Ivanov and I. A. Elgardt	(2012).	"Total risk for coronary events in cardiac patients due to snoring, daytime drowsiness, and obstructive sleep apnea syndrome."		Irrelevant titles and abstracts
1451	Roth, T.	(2012).	"Appropriate therapeutic selection for patients with shift work disorder."	10.1016/j.sleep.2011.11.006	Irrelevant titles and abstracts
1452	Roth, T., R. K. Bogan, L. Culpepper, K. Doghramji, P. Doghramji, C. Drake, J. H. Grauke, P. Knoepflmacher, M. Sateia, D. Silvershein and M. J. Thorpy	(2010).	"Excessive sleepiness: under-recognized and essential marker for sleep/wake disorder management."		Irrelevant titles and abstracts
1453	Roush, G. C., R. H. Fagard, G. F. Salles, S. D. Pierdomenico, G. Reboldi, P. Verdecchia, K. Eguchi, K. Kario, S. Hoshide, J. Polonia, A. de la Sierra, R. C. Hermida, E. Dolan, H. Zamalloa and A.-H. Investigators	(2014).	"Prognostic impact from clinic, daytime, and night-time systolic blood pressure in nine cohorts of 13 844 patients with hypertension."	10.1097/hjh.0000000000000355	Irrelevant titles and abstracts
1454	Roux, F., C. D'Ambrosio and V. Mohsenin	(2000).	"Sleep-related breathing disorders and cardiovascular disease."	10.1016/s0002-9343(00)00302-8	Irrelevant titles and abstracts
1455	Rubin, R.	(2019).	"As Far as Heart Health Goes, Is Napping Good, Bad, or Neither?"	10.1001/jama.2019.18898	Irrelevant titles and abstracts
1456	Rueda, J. R., I. Mugueta-Aguinaga, J. Vilaró and M. Rueda-Etxebarria	(2020).	"Myofunctional therapy (oropharyngeal exercises) for obstructive sleep apnoea."	10.1002/14651858.CD013449.pub2	Irrelevant titles and abstracts
1457	Rugeles-Plata, J., C. Espín-Giménez, M. Guaba-Camilo, A. Fernandez- Caballos and F. Ferrandis-Ballester	(2013).	"Polysomnography (PSG) correlation in patients with moderate-severe OSAS at the time of diagnosis and after treatment with CPAP."	10.1016/j.sleep.2013.11.605	Irrelevant titles and abstracts
1458	Ruiz-Estigarribia, L., M. Á. Martínez-González, J. Díaz-Gutiérrez, A. Gea, A. Rico-Campà and M. Bes-Rastrollo	(2020).	"Lifestyle-Related Factors and Total Mortality in a Mediterranean Prospective Cohort."	10.1016/j.amepre.2020.01.032	Irrelevant titles and abstracts
1459	Ruiz-Estigarribia, L., M. A. Martínez-González, J. Díaz-Gutiérrez, C. Sayón-Orea, F. J. Basterra-Gortari and M. Bes-Rastrollo	(2020).	"Lifestyle behavior and the risk of type 2 diabetes in the Seguimiento Universidad de Navarra (SUN) cohort."	10.1016/j.numecd.2020.04.006	Irrelevant titles and abstracts
1460	Russi, E. W. and K. E. Bloch	(1995).	"SLEEP-APNEA SYNDROME, HYPERTENSION, AND CARDIOVASCULAR RISK."		Irrelevant titles and abstracts
1461	Ruttanaumpawan, P., M. P. Gilman, K. Usui, J. S. Floras and T. D. Bradley	(2008).	"Sustained effect of continuous positive airway pressure on baroreflex sensitivity in congestive heart failure patients with obstructive sleep apnea."	10.1097/HJH.0b013e3282fb81ed	Irrelevant titles and abstracts
1462	Ryan, C. J. and D. Wilkie	(2012).	"Symptoms as a predicator of mortality in heart failure."		Irrelevant titles and abstracts
1463	Rye, D. B.	(2006).	"Excessive daytime sleepiness and unintended sleep in parkinson's disease."	10.1007/s11910-996-0041-8	Irrelevant titles and abstracts
1464	Ryu, W. S., K. S. Hong, S. W. Jeong, J. E. Park, B. J. Kim, J. T. Kim, K. B. Lee, T. H. Park, S. S. Park, J. M. Park, K. Kang, Y. J. Cho, H. K. Park, B. C. Lee, K. H. Yu, M. S. Oh, S. J. Lee, J. G. Kim, J. K. Cha, D. H. Kim, J. Lee, M. K. Han, M. S. Park, K. H. Choi, J. Lee, J. L. Saver, E. H. Lo, H. J. Bae and D. E. Kim	(2022).	"Association of ischemic stroke onset time with presenting severity, acute progression, and long-term outcome: A cohort study."	10.1371/journal.pmed.1003910	Irrelevant titles and abstracts
1465	Saad, M., L. B. Ray, B. Bujaki, A. Parvaresh, I. Palamarchuk, J. De Koninck, A. Douglass, E. K. Lee, L. J. Soucy, S. Fogel, C. M. Morin, C. Bastien, Z. Merali and R. Robillard	(2019).	"Using heart rate profiles during sleep as a biomarker of depression."	10.1186/s12888-019-2152-1	Irrelevant titles and abstracts
1466	Sabanayagam, C., A. Shankar, D. Buchwald and R. T. Goins	(2011).	"Insomnia symptoms and cardiovascular disease among older American Indians: The native elder care study."	10.1155/2011/964617	Irrelevant titles and abstracts
1467	Sabitha, P.	(2015).	"Prevalence and risk factors associated with obstructive sleep apnea among people with type-2 diabetes mellitus in India."	10.1007/s13410-016-0469-6	Irrelevant titles and abstracts
1468	Sabot, D., R. Lovegrove and P. Stapleton	(2023).	"The association between sleep quality and telomere length: A systematic literature review."	10.1016/j.bbih.2022.100577	Irrelevant titles and abstracts
1469	Saeki, K., K. Obayashi, J. Iwamoto, N. Tone, N. Okamoto, K. Tomioka and N. Kurumatani	(2014).	"Stronger association of indoor temperature than outdoor temperature with blood pressure in colder months."	10.1097/hjh.0000000000000232	Irrelevant titles and abstracts
1470	Saeki, N., S. Isono, T. Nishino, T. Iuchi and A. Yamaura	(1999).	"Sleep-disordered breathing in acromegalics - Relation of mormonal levels and quantitative sleep study by means of bedside oximeter."	10.1507/endocrj.46.585	Irrelevant titles and abstracts
1471	Saeki, N., S. Isono, T. Nishino, T. Iuchi and A. Yamaura	(1999).	"Sleep-disordered breathing in acromegalics relation of hormonal levels and quantitative sleep study by means of bedside oximeter."	10.1507/endocrj.46.585	Irrelevant titles and abstracts
1472	Saeki, N., S. Isono, T. Nishino, T. Iuchi and A. Yamaura	(1999).	"Sleep-disordered breathing in acromegalics--relation of hormonal levels and quantitative sleep study by means of bedside oximeter."	10.1507/endocrj.46.585	Irrelevant titles and abstracts
1473	Sajjadieh Khajouei, A. R., F. Nikaiin and A. Kiana	(2017).	"Relationship of sleep apnea and pulmonary artery trunk diameter."	10.1093/ehjci/jex082	Irrelevant titles and abstracts
1474	Salari, N., S. Moradi, R. Bagheri, S. Talebi, A. Wong, B. Babavaisi, M. A. H. Kermani and N. Hemati	(2023).	"Daytime napping and coronary heart disease risk in adults: a systematic review and dose-response meta-analysis."	10.1007/s11325-022-02759-z	Irrelevant titles and abstracts
1475	Saldías, P. F., A. J. Jorquera and P. O. Díaz	(2010).	"Predictive value of clinical features and nocturnal oximetry for the detection of obstructive sleep apnea syndrome."		Irrelevant titles and abstracts
1476	Salgado, C. M., P. Jardim, F. B. G. Teles and M. C. Nunes	(2009).	"Low Birth Weight as a Marker of Changes in Ambulatory Blood Pressure Monitoring."	10.1590/s0066-782x2009000200007	Irrelevant titles and abstracts
1477	Salles, G. F., C. R. L. Cardoso and E. S. Muxfeldt	(2008).	"Prognostic Influence of Office and Ambulatory Blood Pressures in Resistant Hypertension."	10.1001/archinte.168.21.2340	Irrelevant titles and abstracts
1478	Samartsev, I. N., S. A. Zhivolupov, A. Y. Efimtsev and V. V. Ponomarev	(2022).	"Analysis of the correlation between neuroimaging markers of the brain damage and the severity of postural instability in patients with chronic cerebrovascular insufficiency (NEMAN open observational study)."	10.17116/jnevro202212207166	Irrelevant titles and abstracts
1479	Samartsev, I. N., S. A. Zhivolupov, A. Y. Efimtsev and V. V. Ponomarev	(2023).	"Relationship between Neuroimaging Markers of Brain Injury and the Severity of Postural Instability in Patients with Chronic Cerebral Ischemia (results of the NEMAN open observational study)."	10.1007/s11055-023-01424-6	Irrelevant titles and abstracts
1480	Samartsev, I. N., S. A. Zhivolupov, O. V. Gorbatenkova, V. V. Ponomarev and J. S. Butakova	(2023).	"Biomarkers of neuroinflammation in patients with chronic cerebral ischemia during the therapy with vinpocetine (study INFLAMARK)."	10.17116/jnevro202312312150	Irrelevant titles and abstracts
1481	Sambou, M. L., X. Zhao, T. Hong, J. Fan, T. B. Basnet, M. Zhu, C. Wang, D. Hang, Y. Jiang and J. Dai	(2021).	"Associations Between Sleep Quality and Health Span: A Prospective Cohort Study Based on 328,850 UK Biobank Participants."	10.3389/fgene.2021.663449	Irrelevant titles and abstracts
1482	Sambou, M. L., X. Zhao, T. Hong, M. Naveed, A. Sambou, F. El Hafa, T. B. Basnet and J. Dai	(2022).	"Investigation of the relationships between sleep behaviors and risk of healthspan termination: a prospective cohort study based on 323,373 UK-Biobank participants."	10.1007/s11325-021-02394-0	Irrelevant titles and abstracts
1483	Sambou, M. L., X. Zhao, T. Hong, M. Naveed, A. Sambou, F. El Hafa, T. I. B. Basnet and J. Dai	(2022).	"Investigation of the relationships between sleep behaviors and risk of healthspan termination: a prospective cohort study based on 323,373 UK-Biobank participants."	10.1007/s11325-021-02394-0	Irrelevant titles and abstracts
1484	Sambou, M. L., X. Zhao, T. Hong, N. Wang and J. Dai	(2024).	"Associations between sleep-behavioral traits and healthspan: A one-sample Mendelian randomization study based on 388,909 participants of the UK-Biobank."	10.1016/j.jad.2024.01.122	Irrelevant titles and abstracts
1485	Sambou, M. L., X. Y. Zhao, T. T. Hong, J. Y. Fan, T. B. Basnet, M. Zhu, C. Wang, D. Hang, Y. Jiang and J. C. Dai	(2021).	"Associations Between Sleep Quality and Health Span: A Prospective Cohort Study Based on 328,850 UK Biobank Participants."	10.3389/fgene.2021.663449	Irrelevant titles and abstracts
1486	Sambou, M. L., X. Y. Zhao, T. T. Hong, M. Naveed, A. Sambou, F. El Hafa, T. B. Basnet and J. C. Dai	(2022).	"Investigation of the relationships between sleep behaviors and risk of healthspan termination: a prospective cohort study based on 323,373 UK-Biobank participants."	10.1007/s11325-021-02394-0	Irrelevant titles and abstracts
1487	Sambou, M. L., X. Y. Zhao, T. T. Hong, N. X. Wang and J. C. Dai	(2024).	"Associations between sleep-behavioral traits and healthspan: A one-sample Mendelian randomization study based on 388,909 participants of the UK-Biobank."	10.1016/j.jad.2024.01.122	Irrelevant titles and abstracts
1488	Samy, L., P. M. Macey, N. Alshurafa, M. Sarrafzadeh and Acm (2015). An Automated Framework For Predicting Obstructive Sleep Apnea Using A Brief, Daytime, Non-Intrusive Test Procedure. 8th ACM International Conference on PErvasive Technologies Related to Assistive Environments (PETRA), Corfu, GREECE.				Irrelevant titles and abstracts
1489	Sanchez De La Torre, M., A. Sánchez-de-la-Torre, S. Bertran, J. Abad, J. Duran-Cantolla, V. Cabriada, O. Mediano, M. Masdeu, M. Alonso, J. Masa, M. De-la-Peña, M. Mayos, R. Coloma, J. Montserrat, E. Chiner, S. Perelló, G. Rubinós, O. Mínguez, L. Pascual, A. Cortijo, D. Martínez, A. Aldomà, D. McEvoy and F. Barbe	(2019).	"Effect of sleep apnea and its treatment in the prognosis of patients with acute coronary syndrome: ISAACC study."		Irrelevant titles and abstracts
1490	Sanchez De La Torre, M., A. Sanchez-de-la-Torre, S. Bertran, J. Abad, J. Duran-Cantolla, V. Cabriada, O. Mediano, M. Masdeu, M. Alonso, J. Masa and et al.	(2019).	"Effect of sleep apnea and its treatment in the prognosis of patients with acute coronary syndrome: ISAACC study."		Irrelevant titles and abstracts
1491	Sands, S. A., Y. Mebrate, B. A. Edwards, S. Nernati, C. H. Manisty, A. S. Desai, A. Wellman, K. Willson, D. P. Francis, J. P. Butler and A. Malhotra	(2017).	"Resonance as the Mechanism of Daytime Periodic Breathing in Patients with Heart Failure."	10.1164/rccm.201604-07610C	Irrelevant titles and abstracts
1492	Sanner, B., M. Haske, N. Büchner and W. Zidek	(2000).	"Hypertension and sleep-related breathing disorders."		Irrelevant titles and abstracts
1493	Sanner, B., M. Konermann, T. Weiß, I. Kreuzer, F. Laschewski, M. Burmann-Urbanek and A. Sturm	(1996).	"Obstructive sleep apnea in patients with coronary artery disease."		Irrelevant titles and abstracts
1494	Sanner, B., M. Konermann, T. Weiss, I. Kreuzer, F. Laschewski, M. Burmann-Urbanek and A. Sturm	(1996).	"[Obstructive sleep apnea in patients with coronary heart disease]."		Irrelevant titles and abstracts
1495	Sano, K., E. Watanabe, J. Hayano, Y. Mieno, Y. Sobue, M. Yamamoto, T. Ichikawa, H. Sakakibara, K. Imaizumi and Y. Ozaki	(2013).	"Central sleep apnoea and inflammation are independently associated with arrhythmia in patients with heart failure."	10.1093/eurjhf/hft066	Irrelevant titles and abstracts
1496	Santos, I. D., A. R. Danaga, I. D. Aguiar, E. F. Oliveira, I. S. Dias, J. J. Urbano, A. A. Martins, L. M. Ferraz, N. T. Fonsêca, V. Fernandes, V. A. T. Fernandes, V. C. D. Lopes, F. S. S. Leitao, S. R. Nacif, P. D. C. de Carvalho, L. M. M. Sampaio, L. C. Giannasi, S. Romano, G. Insalaco, A. K. F. Araujo, H. Dellê, N. K. G. Souza, D. Giannella-Neto and L. V. F. Oliveira	(2013).	"Cardiovascular risk and mortality in end-stage renal disease patients undergoing dialysis: sleep study, pulmonary function, respiratory mechanics, upper airway collapsibility, autonomic nervous activity, depression, anxiety, stress and quality of life: a prospective, double blind, randomized controlled clinical trial."	10.1186/1471-2369-14-215	Irrelevant titles and abstracts
1497	Santos, R. B., S. Giatti, A. N. Aielo, W. A. Silva, B. K. Parise, L. F. Cunha, S. P. Souza, A. P. Alencar, P. A. Lotufo, I. M. Bensenor and L. F. Drager	(2021).	"Prevalence and predictors of under or overestimation sleep duration in adults: The ELSA-Brasil study."	10.1016/j.sleepe.2021.100013	Irrelevant titles and abstracts
1498	Sarfo, F. S., C. Jenkins, N. A. Mensah, R. Saulson, O. Sarfo-Kantanka, A. Singh, M. Nichols, S. Qanungo and B. Ovbiagele	(2017).	"Prevalence and Predictors of Sleep Apnea Risk among Ghanaian Stroke Survivors."	10.1016/j.jstrokecerebrovasdis.2017.02.027	Irrelevant titles and abstracts
1499	Saricam, E. and A. Ocal	(2018).	"The co-existence of obstructive sleep apnea in patients with slow coronary fow using Berlin questionnaire study."		Irrelevant titles and abstracts
1500	Sarmiento, E., M. Sarwal, T. Sigdel, Y. Ng, L. Li, C. Rodriguez, Y. Castro, I. Sousa, E. Zatarain and J. Carbone	(2017).	"High levels of galectin 3 in heart recipients with a history of acute cellular rejection."		Irrelevant titles and abstracts
1501	Sasaki, M., H. Ando and A. Fujimura	(2012).	"Lack of Nocturnal Blood Pressure Fall in Elderly Bedridden Hypertensive Patients With Cerebrovascular Disease."	10.3109/07420528.2011.629377	Irrelevant titles and abstracts
1502	Satoh, M., K. Asayama, M. Kikuya, R. Inoue, M. Tsubota-Utsugi, T. Obara, K. Murakami, A. Matsuda, T. Murakami, K. Nomura, H. Metoki, Y. Imai and T. Ohkubo	(2018).	"Nocturnal blood pressure decline based on different time intervals and long-term cardiovascular risk: the Ohasama Study."	10.1080/10641963.2016.1259324	Irrelevant titles and abstracts
1503	Sawanyawisuth, K. and S. Saeseow	(2019).	"What are the appropriate diagnostic criteria for obesity hypoventilation syndrome in Asian populations?"	10.1016/j.sleep.2019.11.942	Irrelevant titles and abstracts
1504	Schafer, H., U. Koehler, E. Hasper, S. Ewig and B. Luderitz	(1995).	"SLEEP-APNEA AND CARDIOVASCULAR RISK."		Irrelevant titles and abstracts
1505	Scharf, M. T., P. Greenberg, S. Wong and R. Mani	(2020).	"Obstructive sleep apnea risk in patients with focal versus generalized epilepsy."	10.1016/j.yebeh.2020.107190	Irrelevant titles and abstracts
1506	Schein, A. S. O., A. C. Kerkhoff, C. C. Coronel, R. D. M. Plentz and G. Sbruzzi	(2014).	"Continuous positive airway pressure reduces blood pressure in patients with obstructive sleep apnea; a systematic review and meta-analysis with 1000 patients."	10.1097/hjh.0000000000000250	Irrelevant titles and abstracts
1507	Schneider, A., C. Moon and Q. Xiao	(2022).	"SLEEP CHARACTERISTICS IN OLDER ADULTS AND THE RISK OF ALZHEIMER'S DISEASE MORTALITY: THE NIH-AARP DIET AND HEALTH STUDY."	10.1093/sleep/zsac079.173	Irrelevant titles and abstracts
1508	Schneider, A. C., C. Moon, K. Whitaker, D. Zhang, L. J. Carr, W. Bao and Q. Xiao	(2022).	"Association of Sleep With Risk of Alzheimer’s Disease Mortality: NIH-AARP Diet and Health Study."	10.1177/07334648211019207	Irrelevant titles and abstracts
1509	Schönenberger, S., M. Möhlenbruch, M. Bendszus, W. Hacke and J. Bösel	(2015).	"Peri-interventional management of sedation and airway during the endovascular therapy of acute ischemic stroke: SIESTA (Sedation vs Intubation for Endovascular Stroke Treatment)-A randomized trial."	10.1111/ijs.12479	Irrelevant titles and abstracts
1510	Schönenberger, S., M. Möhlenbruch, J. Pfaff, S. Mundiyanapurath, M. Kieser, M. Bendszus, W. Hacke and J. Bösel	(2015).	"Sedation vs. Intubation for Endovascular Stroke TreAtment (SIESTA) - a randomized monocentric trial."	10.1111/ijs.12488	Irrelevant titles and abstracts
1511	Schonenberger, S., L. Uhlmann, W. Hacke, S. Schieber, S. Mundiyanapurath, J. C. Purrucker, S. Nagel, C. Klose, J. Pfaff, M. Bendszus and et al.	(2016).	"Effect of conscious sedation vs general anesthesia on early neurological improvement among patients with ischemic stroke undergoing endovascular thrombectomy: a randomized clinical trial."	10.1001/jama.2016.16623	Irrelevant titles and abstracts
1512	Schönenberger, S., L. Uhlmann, W. Hacke, S. Schieber, S. Mundiyanapurath, J. C. Purrucker, S. Nagel, C. Klose, J. Pfaff, M. Bendszus, P. A. Ringleb, M. Kieser, M. A. Möhlenbruch and J. Bösel	(2016).	"Effect of conscious sedation vs general anesthesia on early neurological improvement among patients with ischemic stroke undergoing endovascular thrombectomy: A randomized clinical trial."	10.1001/jama.2016.16623	Irrelevant titles and abstracts
1513	Schonenberger, S., L. Uhlmann, S. Schieber, S. Mundiyanapurath, J. Purrucker, S. Nagel, C. Klose, J. Pfaff, M. Bendszus, P. Ringleb and et al.	(2016).	"Sedation and airway management during endovascular treatment of acute ischemic stroke: final results from the randomized trial siesta (sedation vs intubation for endovascular stroke treatment)."	10.1177/1747493016670567	Irrelevant titles and abstracts
1514	Schönenberger, S., L. Uhlmann, S. Schieber, S. Mundiyanapurath, J. Purrucker, S. Nagel, C. Klose, J. Pfaff, M. Bendszus, P. Ringleb, M. Kieser, W. Hacke, M. Möhlenbruch and J. Bösel	(2016).	"Sedation and airway management during endovascular treatment of acute ischemic stroke: Final results from the randomized trial siesta (sedation vs intubation for endovascular stroke treatment)."	10.1177/1747493016670567	Irrelevant titles and abstracts
1515	Schreuder, K., J. Sie, X. De Vries, A. Hoekema, K. Finnema and A. De Weerd	(2013).	"Prolonged daytime dissociative nrem3 sleep state in hypersomnolence with kleine levin symptomatology, a case report."	10.1016/j.sleep.2013.11.637	Irrelevant titles and abstracts
1516	Schulz, R.	(2012).	"Sleep-related breathing disorders."	10.1007/s10405-011-0553-z	Irrelevant titles and abstracts
1517	Schulz, R.	(2020).	"Sleep-related breathing disorders."	10.1007/s10405-020-00348-z	Irrelevant titles and abstracts
1518	Schulz, R.	(2021).	"Sleep-related breathing disorders."	10.1007/s11818-021-00302-y	Irrelevant titles and abstracts
1519	Schulz, R., M. Grebe, H. J. Eisele, K. Mayer, N. Weissmann and W. Seeger	(2006).	"Obstructive sleep apnea-related cardiovascular disease."	10.1007/s00063-006-1041-9	Irrelevant titles and abstracts
1520	Schütz, S. G., A. Dunn, T. J. Braley, B. Pitt and A. V. Shelgikar	(2021).	"New frontiers in pharmacologic obstructive sleep apnea treatment: A narrative review."	10.1016/j.smrv.2021.101473	Irrelevant titles and abstracts
1521	Schwahn, D. J., J. M. Pleitner and M. L. Greaser	(2020).	"Megaesophagus Is a Major Pathological Condition in Rats With a Large Deletion in the <i>Rbm20</i> Gene."	10.1177/0300985819854224	Irrelevant titles and abstracts
1522	Schwartz, A. R., K. Sundar, S. McKane, R. Germany and R. Khayat	(2020).	"Transvenous phrenic nerve stimulation provides safe and effective therapy for cheyne stokes respiration."	10.1093/sleep/zsaa056.699	Irrelevant titles and abstracts
1523	Schwartz, J., M. A. Allison, S. Ancoli-Israel, M. F. Hovell, R. E. Patterson, L. Natarajan, S. J. Marshall and I. Grant	(2013).	"Sleep, type 2 diabetes, dyslipidemia, and hypertension in elderly Alzheimer's caregivers."	10.1016/j.archger.2013.02.008	Irrelevant titles and abstracts
1524	Schwartz, N. G., A. Rattner, A. R. Schwartz, B. Mokhlesi, R. H. Gilman, A. Bernabe-Ortiz, J. J. Miranda and W. Checkley	(2015).	"Sleep Disordered Breathing in Four Resource-Limited Settings in Peru: Prevalence, Risk Factors, and Association with Chronic Diseases."	10.5665/sleep.4988	Irrelevant titles and abstracts
1525	Schwartz, N. G., A. Rattner, A. R. Schwartz, B. Mokhlesi, R. H. Gilman, A. Bernabe-Ortiz, J. J. Miranda, W. Checkley, J. P. Casas, G. D. Smith, S. Ebrahim, H. H. García, L. Huicho, G. Málaga, V. M. Montori, L. Smeeth, G. B. Diette, F. León-Velarde, M. Rivera, R. A. Wise and K. Sacksteder	(2015).	"Sleep disordered breathing in four resource-limited settings in Peru: Prevalence, risk factors, and association with chronic diseases."	10.5665/sleep.4988	Irrelevant titles and abstracts
1526	Schwartz, N. G., A. Rattner, A. R. Schwartz, B. Mokhlesi, R. H. Gilman, A. Bernabe-Ortiz, J. J. Miranda, W. Checkley and C. C. S. Grp	(2015).	"Sleep Disordered Breathing in Four Resource-Limited Settings in Peru: Prevalence, Risk Factors, and Association with Chronic Diseases."	10.5665/sleep.4988	Irrelevant titles and abstracts
1527	Schwartz, P. J.	(1976).	"Cardiac sympathetic innervation and the sudden infant death syndrome. A possible pathogenetic link."	10.1016/0002-9343(76)90425-3	Irrelevant titles and abstracts
1528	Scuderi, S., A. G. D'Amico, A. Castorina, C. Federico, G. Marrazzo, F. Drago, C. Bucolo and V. D'Agata	(2014).	"Davunetide (NAP) protects the retina against early diabetic injury by reducing apoptotic death."	10.1007/s12031-014-0244-4	Irrelevant titles and abstracts
1529	Sebert, M., A. Blau, C. Schoebel, I. Fietze and T. Penzel	(2010).	"Occurance of sleep disordered breathing in patients with atrial fibrillation-comparison between portable sleep apnea testing and polysomnogram."		Irrelevant titles and abstracts
1530	Seck, S. M., Z. M. Moussa Tondi, S. Niang, A. T. Ould Lemraboot and E. F. Ka	(2019).	"Risk of obstructive sleep apnea among senegalese dialysis patients."	10.4103/1319-2442.270265	Irrelevant titles and abstracts
1531	Seck, S. M., Z. M. M. Tondi, S. Niang, A. T. O. Lemraboot and E. F. Ka	(2019).	"Risk of Obstructive Sleep Apnea among Senegalese Dialysis Patients."	10.4103/1319-2442.270265	Irrelevant titles and abstracts
1532	Seeman, M. V.	(2014).	"Diagnosis and treatment of sleep apnoea in women with schizophrenia."	10.3109/09638237.2013.869572	Irrelevant titles and abstracts
1533	Segers, K. and M. Surquin	(2014).	"Can Mirtazapine Counteract the Weight Loss Associated With Alzheimer Disease? A Retrospective Open-label Study."	10.1097/WAD.0b013e3182614f52	Irrelevant titles and abstracts
1534	Selim, B., C. Won and H. K. Yaggi	(2010).	"Cardiovascular Consequences of Sleep Apnea."	10.1016/j.ccm.2010.02.010	Irrelevant titles and abstracts
1535	Selvi, Y., A. Aydin, H. A. Gumrukcuoglu, M. Gulec, L. Besiroglu, P. G. Ozdemir and S. Kilic	(2011).	"Dream Anxiety is an Emotional Trigger for Acute Myocardial Infarction."		Irrelevant titles and abstracts
1536	Seo, M. Y. and S. H. Lee	(2020).	"Compliance with continuous positive airway pressure in patients with obstructive sleep apnea."	10.17241/SMR.2020.00563	Irrelevant titles and abstracts
1537	Serinel, Y., B. J. Yee, R. R. Grunstein, K. H. Wong, P. A. Cistulli, H. Arima and C. L. Phillips	(2016).	"Chronotherapy for hypertension in obstructive sleep apnoea (CHOSA): a randomised, double-blind, placebo-controlled crossover trial."		Irrelevant titles and abstracts
1538	Serinel, Y., B. J. Yee, R. R. Grunstein, K. H. Wong, P. A. Cistulli, H. Arima and C. L. Phillips	(2017).	"Chronotherapy for hypertension in obstructive sleep apnoea (CHOSA): a randomised, double-blind, placebo-controlled crossover trial."	10.1136/thoraxjnl-2016-209504	Irrelevant titles and abstracts
1539	Serra, P. C. and X. Soler	(2022).	"Obstructive sleep apnea and cardiovascular events in elderly patients."	10.1080/17476348.2022.2030225	Irrelevant titles and abstracts
1540	Setareh, J., M. Mehrnia and A. Mirabi	(2018).	"The risk of obstructive sleep apnea and daytime sleepiness in patients with cardiovascular disease."		Irrelevant titles and abstracts
1541	Sezai, A., M. Shiono, Y. Orime, H. Hata, S. Yagi, N. Negishi and Y. Sezai	(2000).	"Evaluation of valve sound and its effects on ATS prosthetic valves in patients' quality of life."	10.1016/S0003-4975(99)01302-8	Irrelevant titles and abstracts
1542	Sforza, E., V. Pichot, M. Saint Martin, J. C. Barthélémy and F. Roche	(2015).	"Prevalence and determinants of subjective sleepiness in healthy elderly with unrecognized obstructive sleep apnea."	10.1016/j.sleep.2015.03.010	Irrelevant titles and abstracts
1543	Shadyab, A. H., D. Kritz-Silverstein, G. A. Laughlin, W. J. Wooten, E. Barrett-Connor and M. R. G. Araneta	(2015).	"Ethnic-specific associations of sleep duration and daytime napping with prevalent type 2 diabetes in postmenopausal women."	10.1016/j.sleep.2014.11.010	Irrelevant titles and abstracts
1544	Shah, N., F. Roux and V. Mohsenin	(2006).	"Improving health-related quality of life in patients with obstructive sleep apnea: What are the available options?"	10.2165/00151829-200605040-00002	Irrelevant titles and abstracts
1545	Shah, N. M., L. Sharma, S. Ganeshamoorthy and G. Kaltsakas	(2020).	"Respiratory failure and sleep-disordered breathing in late-onset Pompe disease: A narrative review."	10.21037/jtd-cus-2020-007	Irrelevant titles and abstracts
1546	Shamsuzzaman, A., R. S. Amin, C. van der Walt, D. E. Davison, A. Okcay, G. S. Pressman and V. K. Somers	(2015).	"Daytime cardiac repolarization in patients with obstructive sleep apnea."	10.1007/s11325-015-1119-9	Irrelevant titles and abstracts
1547	Shao, B., K. Y. Huang, J. B. Wang and J. Chen	(2021).	"Effect of acupuncture on the daytime function in patients with post-stroke sleep-wake disturbance: A randomized controlled trial."	10.1016/j.wjam.2021.03.005	Irrelevant titles and abstracts
1548	Shariat, A., S. B. M. Tamrin, A. Daneshjoo and H. Sadeghi	(2015).	"The adverse health effects of shift work in relation to risk of illness/disease: A review."	10.1515/amb-2015-0009	Irrelevant titles and abstracts
1549	Sharkey, K. M., J. T. MacHan, C. Tosi, G. D. Roye, D. Harrington and R. P. Millman	(2010).	"Predicting obstructive sleep apnea among women candidates for bariatric surgery."	10.1089/jwh.2009.1859	Irrelevant titles and abstracts
1550	Sharma, S., V. Katoch, A. Mohan, T. Kadhiravan, A. Elavarasi, R. Ragesh, N. Nischal, P. Sethi, D. Behera, M. Bhatia, A. Ghoshal, D. Gothi, J. Joshi, M. Kanwar, O. Kharbanda, S. Kumar, P. Mohapatra, B. Mallick, R. Mehta, R. Prasad, S. Sharma, K. Sikka, S. Aggarwal, G. Shukla, J. Suri, B. Vengamma, A. Grover, V. Vijayan, N. Ramakrishnan and R. Gupta	(2015).	"Consensus and evidence-based Indian initiative on obstructive sleep apnea guidelines 2014 (first edition)."	10.4103/0970-2113.159677	Irrelevant titles and abstracts
1551	Sharma, S., P. J. Mather, J. T. Efird, D. Kahn, K. Y. Shiue, M. Cheema, R. Malloy and S. F. Quan	(2015).	"Obstructive Sleep Apnea in Obese Hospitalized Patients: A Single Center Experience."	10.5664/jcsm.4842	Irrelevant titles and abstracts
1552	Sharma, V. K., P. Sharma, R. Deshmukh and R. Singh	(2015).	"Age associated sleep loss: A trigger for Alzheimer’s disease."	10.5455/bcp.20140909070449	Irrelevant titles and abstracts
1553	Shen, X. L., Y. L. Wu and D. F. Zhang	(2016).	"Nighttime sleep duration, 24-hour sleep duration and risk of all-cause mortality among adults: a meta-analysis of prospective cohort studies."	10.1038/srep21480	Irrelevant titles and abstracts
1554	Shenoy, S., H. Chen and E. Karroum	(2021).	"Ictal central apneic events detected on polysomnogram: An educational case report."	10.1093/sleep/zsab072.832	Irrelevant titles and abstracts
1555	Sherwood, A., J. K. Bower, F. S. Routledge, J. A. Blumenthal, J. A. McFetridge-Durdle, L. K. Newby and A. L. Hinderliter	(2012).	"Nighttime Blood Pressure Dipping in Postmenopausal Women With Coronary Heart Disease."	10.1038/ajh.2012.95	Irrelevant titles and abstracts
1556	Sherwood, A., P. R. Steffen, J. A. Blumenthal, C. Kuhn and A. L. Hinderliter	(2002).	"Nighttime blood pressure dipping: The role of the sympathetic nervous system."	10.1016/s0895-7061(01)02251-8	Irrelevant titles and abstracts
1557	Sherwood, A., R. Thurston, P. Steffen, J. A. Blumenthal, R. A. Waugh and A. L. Hinderliter	(2001).	"Blunted nighttime blood pressure dipping in postmenopausal women."	10.1016/s0895-7061(01)02043-x	Irrelevant titles and abstracts
1558	Shin, C., J. Y. Kim, J. H. Kim, S. Y. Lee, J. J. Shim, K. H. In, K. H. Kang, S. H. Yoo, N. H. Cho, K. C. Kimm and S. J. Joo	(2005).	"Association of habitual snoring with glucose and insulin metabolism in nonobese Korean adult men."	10.1164/rccm.200407-906OC	Irrelevant titles and abstracts
1559	Shiomi, T., C. Guilleminault, R. Sasanabe, Y. Oki, R. Hasegawa, K. Otake, F. Banno, K. Usui, M. Maekawa, H. Kanayama, R. Takahashi and T. Kobayashi	(2000).	"Primary pulmonary hypertension with central sleep apnea - Sudden death after bilevel positive airway pressure therapy."	10.1253/jcj.64.723	Irrelevant titles and abstracts
1560	Shiomi, T., C. Guilleminault, R. Sasanabe, Y. Oki, R. Hasegawa, K. Otake, K. Banno, K. Usui, M. Maekawa, H. Kanayama, R. Takahashi and T. Kobayashi	(2000).	"Primary pulmonary hypertension with central sleep apnea: Sudden death after bilevel positive airway pressure therapy."	10.1253/jcj.64.723	Irrelevant titles and abstracts
1561	Shochat, T., N. Hadas, M. Kerkhofs, A. Herchuelz, T. Penzel, J. H. Peter and P. Lavie	(2002).	"The SleepStrip™:: an apnoea screener for the early detection of sleep apnoea syndrome."	10.1183/09031936.02.00227302	Irrelevant titles and abstracts
1562	Shochat, T. and G. Pillar	(2003).	"Sleep apnoea in the older adult - Pathophysiology, epidemiology, consequences and management."	10.2165/00002512-200320080-00001	Irrelevant titles and abstracts
1563	Shochat, T. and G. Pillar	(2003).	"Sleep apnoea in the older adult: Pathophysiology, epidemiology, consequences and management."	10.2165/00002512-200320080-00001	Irrelevant titles and abstracts
1564	Siddiqi, U., Y. Jang, A. Patel, J. Cruz, P. Combs and J. Casida	(2022).	"Early To Bed, Early To Rise: LVAD Patients And Sleep Patterns."	10.1016/j.cardfail.2022.03.171	Irrelevant titles and abstracts
1565	Siddiqi, U. A., A. Patel, Y. Jang, J. Cruz, P. Combs and J. M. Casida	(2023).	"Nighttime sleep and daytime sleepiness patterns among left ventricular assist device patients."	\	Irrelevant titles and abstracts
1566	Siddiqui, F., M. MacRea, M. Horowitz, T. Martin, T. Pelleg and A. Aron	(2015).	"Relationship between excessive daytime sleepiness and 6 minute walk test in patients with coronary artery disease and obstructive sleep apnea."	10.1378/chest.2258667	Irrelevant titles and abstracts
1567	Sillah, A., M. Biggs, J. Nieto, N. Watson, D. Gozal, U. Peters, C. Li, T. Thornton and A. Phipps	(2020).	"Sleep problems and risk of cancer incidence and mortality in the cardiovascular health study (CHS)."	10.1093/sleep/zsaa056.1002	Irrelevant titles and abstracts
1568	Sillah, A., N. F. Watson, U. Peters, M. L. Biggs, F. J. Nieto, C. I. Li, D. Gozal, T. Thornton, S. Barrie and A. I. Phipps	(2022).	"Sleep problems and risk of cancer incidence and mortality in an older cohort: The Cardiovascular Health Study (CHS)."	10.1016/j.canep.2021.102057	Irrelevant titles and abstracts
1569	Silva, A. R., M. Meira e Cruz, C. V. Nova Aguiar, C. M. Guimarães and C. Salles	(2024).	"Influence of REM sleep behavior disorder on the risk of falls in the older adult: a systematic review."	10.1016/j.sleep.2023.11.823	Irrelevant titles and abstracts
1570	Silva, R. S., A. C. Figueiredo, C. Mady and G. Lorenzi	(2008).	"Breathing disorders in congestive heart failure: gender, etiology and mortality."	10.1590/s0100-879x2008000300007	Irrelevant titles and abstracts
1571	Silvani, A.	(2019).	"Sleep disorders, nocturnal blood pressure, and cardiovascular risk: A translational perspective."	10.1016/j.autneu.2019.02.006	Irrelevant titles and abstracts
1572	Simon, R., N. Chirakalwasan, B. Teerapraipruk, P. Hirunwiwatkul, N. Jaimchariyatam, T. Desudchit, N. Charakorn and C. Wanlapakorn	(2012).	"Severity of obstructive sleep apnea in patients with and without cardiovascular-related diseases."	10.4187/respcare.01660	Irrelevant titles and abstracts
1573	Simon, R., N. Chirakalwasan, B. Teerapraipruk, P. Hirunwiwatkul, N. Jaimchariyatam, T. Desudchit, N. Charakorn, C. Wanlapakorn, S. Krittanupong and N. Intarut	(2011).	"Severity of obstructive sleep apnea in patients with and without cardiovascular-related diseases."		Irrelevant titles and abstracts
1574	Singh, M., C. L. Drake, T. Roehrs, D. W. Hudgel and T. Roth	(2005).	"The Association Between Obesity and Short Sleep Duration: A Population-Based Study."		Irrelevant titles and abstracts
[truncated: 372 more rows]

## Sheet: Read the full text to exclude
NO.	Autor	Year	Title	DOI	Reasons for exclusion	Note
[truncated: 21 more rows]
